# Supplementary material for: Thermal evolution of Andean iron oxide–apatite (IOA) deposits as revealed by magnetite thermometry
Source: Sci Rep. 2021 Sep 16;11:18424. doi: 10.1038/s41598-021-97883-3 (PMC8445919; doi:10.1038/s41598-021-97883-3)
Supplement: Supplementary file 1 — Supplementary Tables. [file 41598_2021_97883_MOESM1_ESM.xlsx]

## Sheet: Table S1
Table S1. Complete trace element (Fe, Mg, Ti, V, Ga) EMPA and LA-ICP-MS data set in magnetite and calculated temperatures by using TMg-mag thermometer for Andean IOA deposits
Deposit	Classification/Sector	Magnetite generation	Method	Fe (wt%)	Mg (wt%)	Ti (wt%)	V (wt%)	Ga (ppm)	TMg-mag (± 50 °C)	Source of data
Los Colorados	Massive ore body	Unclassified	EPMA	70.94	0.07	0.3	0.31		543.071	Knipping et al. (2015a,b)
Los Colorados	Massive ore body	Unclassified	EPMA	71.14	0.1	0.3	0.31		572.268	Knipping et al. (2015a,b)
Los Colorados	Massive ore body	Unclassified	EPMA	71.4	0.1	0.2	0.3		571.956	Knipping et al. (2015a,b)
Los Colorados	Massive ore body	Unclassified	EPMA	71.37	0.06	0.26	0.31		530.499	Knipping et al. (2015a,b)
Los Colorados	Massive ore body	Unclassified	EPMA	71.3	0.06	0.28	0.31		530.575	Knipping et al. (2015a,b)
Los Colorados	Massive ore body	Unclassified	EPMA	71.52	0.03	0.35	0.31		480.114	Knipping et al. (2015a,b)
Los Colorados	Massive ore body	Unclassified	EPMA	71.62	0.01	0.27	0.31		412.095	Knipping et al. (2015a,b)
Los Colorados	Massive ore body	Unclassified	EPMA	71.88	0.01	0.28	0.3		411.891	Knipping et al. (2015a,b)
Los Colorados	Massive ore body	Unclassified	EPMA	68.9	0.64	0.78	0.3		770.108	Knipping et al. (2015a,b)
Los Colorados	Massive ore body	Unclassified	EPMA	68.09	0.2	1.46	0.32		640.178	Knipping et al. (2015a,b)
Los Colorados	Massive ore body	Unclassified	EPMA	72.25	0.01	0.18	0.31		411.602	Knipping et al. (2015a,b)
Los Colorados	Massive ore body	Unclassified	EPMA	71.77	0.02	0.26	0.31		453.31	Knipping et al. (2015a,b)
Los Colorados	Massive ore body	Unclassified	EPMA	71.28	0.01	0.19	0.31		412.363	Knipping et al. (2015a,b)
Los Colorados	Massive ore body	Unclassified	EPMA	71.34	0.03	0.2	0.3		480.285	Knipping et al. (2015a,b)
Los Colorados	Massive ore body	Unclassified	EPMA	69.28	0.07	0.21	0.29		544.962	Knipping et al. (2015a,b)
Los Colorados	Massive ore body	Unclassified	EPMA	70.6	0.04	0.2	0.3		501.109	Knipping et al. (2015a,b)
Los Colorados	Massive ore body	Unclassified	EPMA	70.79	0.03	0.08	0.3		480.812	Knipping et al. (2015a,b)
Los Colorados	Massive ore body	Unclassified	EPMA	71.02	0.03	0.04	0.3		480.591	Knipping et al. (2015a,b)
Los Colorados	Massive ore body	Unclassified	EPMA	70.33	0.27	0.17	0.3		667.552	Knipping et al. (2015a,b)
Los Colorados	Massive ore body	Unclassified	EPMA	70.29	0.19	0.2	0.3		631.993	Knipping et al. (2015a,b)
Los Colorados	Massive ore body	Unclassified	EPMA	70.37	0.26	0.16	0.3		663.539	Knipping et al. (2015a,b)
Los Colorados	Massive ore body	Unclassified	EPMA	70.26	0.36	0.19	0.3		698.89	Knipping et al. (2015a,b)
Los Colorados	Massive ore body	Unclassified	EPMA	69.84	0.4	0.24	0.3		711.516	Knipping et al. (2015a,b)
Los Colorados	Massive ore body	Unclassified	EPMA	69.92	0.14	0.13	0.3		603.588	Knipping et al. (2015a,b)
Los Colorados	Massive ore body	Unclassified	EPMA	70.5	0.27	0.11	0.3		667.298	Knipping et al. (2015a,b)
Los Colorados	Massive ore body	Unclassified	EPMA	70.64	0.22	0.05	0.3		646.031	Knipping et al. (2015a,b)
Los Colorados	Massive ore body	Unclassified	EPMA	70.22	0.06	0.005	0.29		531.757	Knipping et al. (2015a,b)
Los Colorados	Massive ore body	Unclassified	EPMA	71.21	0.04	0.06	0.29		500.492	Knipping et al. (2015a,b)
Los Colorados	Massive ore body	Unclassified	EPMA	70.64	0.11	0.03	0.3		581.102	Knipping et al. (2015a,b)
Los Colorados	Massive ore body	Unclassified	EPMA	70.09	0.23	0.15	0.3		651.319	Knipping et al. (2015a,b)
Los Colorados	Massive ore body	Unclassified	EPMA	71.01	0.13	0.03	0.31		595.444	Knipping et al. (2015a,b)
Los Colorados	Massive ore body	Unclassified	EPMA	70.75	0.28	0.07	0.31		670.762	Knipping et al. (2015a,b)
Los Colorados	Massive ore body	Unclassified	EPMA	70.76	0.16	0.04	0.3		614.884	Knipping et al. (2015a,b)
Los Colorados	Massive ore body	Unclassified	EPMA	70.99	0.23	0.07	0.31		650.022	Knipping et al. (2015a,b)
Los Colorados	Massive ore body	Unclassified	EPMA	70.89	0.26	0.07	0.31		662.771	Knipping et al. (2015a,b)
Los Colorados	Massive ore body	Unclassified	EPMA	70.91	0.27	0.06	0.31		666.689	Knipping et al. (2015a,b)
Los Colorados	Massive ore body	Unclassified	EPMA	71.01	0.3	0.04	0.3		677.728	Knipping et al. (2015a,b)
Los Colorados	Massive ore body	Unclassified	EPMA	70.78	0.31	0.08	0.31		681.613	Knipping et al. (2015a,b)
Los Colorados	Massive ore body	Unclassified	EPMA	70.74	0.22	0.06	0.31		645.889	Knipping et al. (2015a,b)
Los Colorados	Massive ore body	Unclassified	EPMA	69.9	0.1	0.05	0.3		573.773	Knipping et al. (2015a,b)
Los Colorados	Massive ore body	Unclassified	EPMA	70.77	0.4	0.15	0.3		710	Knipping et al. (2015a,b)
Los Colorados	Massive ore body	Unclassified	EPMA	70.97	0.26	0.04	0.3		662.654	Knipping et al. (2015a,b)
Los Colorados	Massive ore body	Unclassified	EPMA	71.02	0.3	0.08	0.3		677.713	Knipping et al. (2015a,b)
Los Colorados	Massive ore body	Unclassified	EPMA	70.83	0.3	0.08	0.31		678.001	Knipping et al. (2015a,b)
Los Colorados	Massive ore body	Unclassified	EPMA	71.48	0.08	0.13	0.31		553.232	Knipping et al. (2015a,b)
Los Colorados	Massive ore body	Unclassified	EPMA	71	0.47	0.13	0.31		728.405	Knipping et al. (2015a,b)
Los Colorados	Massive ore body	Unclassified	EPMA	71.07	0.34	0.07	0.31		691.261	Knipping et al. (2015a,b)
Los Colorados	Massive ore body	Unclassified	EPMA	70.46	0.42	0.15	0.31		716.122	Knipping et al. (2015a,b)
Los Colorados	Massive ore body	Unclassified	EPMA	70.9	0.37	0.12	0.31		700.947	Knipping et al. (2015a,b)
Los Colorados	Massive ore body	Unclassified	EPMA	68	0.92	0.21	0.32		820.272	Knipping et al. (2015a,b)
Los Colorados	Massive ore body	Unclassified	EPMA	70.83	0.37	0.09	0.32		701.058	Knipping et al. (2015a,b)
Los Colorados	Massive ore body	Unclassified	EPMA	70.72	0.37	0.16	0.31		701.233	Knipping et al. (2015a,b)
Los Colorados	Massive ore body	Unclassified	EPMA	71.16	0.37	0.15	0.32		700.536	Knipping et al. (2015a,b)
Los Colorados	Massive ore body	Unclassified	EPMA	71.72	0.03	0.06	0.31		479.924	Knipping et al. (2015a,b)
Los Colorados	Massive ore body	Unclassified	EPMA	70.71	0.25	0.15	0.31		658.965	Knipping et al. (2015a,b)
Los Colorados	Massive ore body	Unclassified	EPMA	70.61	0.37	0.13	0.31		701.408	Knipping et al. (2015a,b)
Los Colorados	Massive ore body	Unclassified	EPMA	71.19	0.12	0.1	0.31		588.067	Knipping et al. (2015a,b)
Los Colorados	Massive ore body	Unclassified	EPMA	69.52	0.75	0.12	0.3		789.564	Knipping et al. (2015a,b)
Los Colorados	Massive ore body	Unclassified	EPMA	70.85	0.24	0.13	0.31		654.562	Knipping et al. (2015a,b)
Los Colorados	Massive ore body	Unclassified	EPMA	70.46	0.41	0.15	0.31		713.339	Knipping et al. (2015a,b)
Los Colorados	Massive ore body	Unclassified	EPMA	70.36	0.31	0.19	0.31		682.258	Knipping et al. (2015a,b)
Los Colorados	Massive ore body	Unclassified	EPMA	70.4	0.4	0.2	0.31		710.6	Knipping et al. (2015a,b)
Los Colorados	Massive ore body	Unclassified	EPMA	70.69	0.18	0.14	0.3		626.197	Knipping et al. (2015a,b)
Los Colorados	Massive ore body	Unclassified	EPMA	70.48	0.39	0.17	0.3		707.578	Knipping et al. (2015a,b)
Los Colorados	Massive ore body	Unclassified	EPMA	72.02	0.17	0.17	0.28		618.945	Knipping et al. (2015a,b)
Los Colorados	Massive ore body	Unclassified	EPMA	71.56	0.4	0.17	0.28		708.731	Knipping et al. (2015a,b)
Los Colorados	Massive ore body	Unclassified	EPMA	72.1	0.15	0.18	0.29		607.115	Knipping et al. (2015a,b)
Los Colorados	Massive ore body	Unclassified	EPMA	71.36	0.38	0.18	0.28		703.224	Knipping et al. (2015a,b)
Los Colorados	Massive ore body	Unclassified	EPMA	71.52	0.27	0.28	0.28		665.79	Knipping et al. (2015a,b)
Los Colorados	Massive ore body	Unclassified	EPMA	72.02	0.17	0.14	0.29		618.945	Knipping et al. (2015a,b)
Los Colorados	Massive ore body	Unclassified	EPMA	71.88	0.17	0.1	0.28		619.13	Knipping et al. (2015a,b)
Los Colorados	Massive ore body	Unclassified	EPMA	72.06	0.11	0.16	0.29		579.37	Knipping et al. (2015a,b)
Los Colorados	Massive ore body	Unclassified	EPMA	71.46	0.28	0.19	0.28		669.706	Knipping et al. (2015a,b)
Los Colorados	Massive ore body	Unclassified	EPMA	71.43	0.22	0.18	0.29		644.914	Knipping et al. (2015a,b)
Los Colorados	Massive ore body	Unclassified	EPMA	70.67	0.12	0.14	0.28		588.717	Knipping et al. (2015a,b)
Los Colorados	Massive ore body	Unclassified	EPMA	56.84	1.48	0.06	0.21		918.316	Knipping et al. (2015a,b)
Los Colorados	Massive ore body	Unclassified	EPMA	72.25	0.19	0.16	0.28		629.316	Knipping et al. (2015a,b)
Los Colorados	Massive ore body	Unclassified	EPMA	71.7	0.33	0.17	0.27		687.012	Knipping et al. (2015a,b)
Los Colorados	Massive ore body	Unclassified	EPMA	72.15	0.23	0.19	0.27		648.381	Knipping et al. (2015a,b)
Los Colorados	Massive ore body	Unclassified	EPMA	72.26	0.2	0.14	0.27		634.309	Knipping et al. (2015a,b)
Los Colorados	Massive ore body	Unclassified	EPMA	71.94	0.24	0.14	0.27		653.001	Knipping et al. (2015a,b)
Los Colorados	Massive ore body	Unclassified	EPMA	71.63	0.47	0.15	0.27		727.359	Knipping et al. (2015a,b)
Los Colorados	Massive ore body	Unclassified	EPMA	71.66	0.4	0.18	0.28		708.572	Knipping et al. (2015a,b)
Los Colorados	Massive ore body	Unclassified	EPMA	70.38	1.42	0.12	0.27		878.428	Knipping et al. (2015a,b)
Los Colorados	Massive ore body	Unclassified	EPMA	70.63	0.17	0.1	0.27		620.799	Knipping et al. (2015a,b)
Los Colorados	Massive ore body	Unclassified	EPMA	72.46	0.22	0.13	0.27		643.479	Knipping et al. (2015a,b)
Los Colorados	Massive ore body	Unclassified	EPMA	70.03	0.4	0.15	0.26		711.204	Knipping et al. (2015a,b)
Los Colorados	Massive ore body	Unclassified	EPMA	69.43	0.42	0.37	0.3		717.83	Knipping et al. (2015a,b)
Los Colorados	Massive ore body	Unclassified	EPMA	69.61	0.54	0.37	0.3		747.538	Knipping et al. (2015a,b)
Los Colorados	Massive ore body	Unclassified	EPMA	69.21	0.44	0.37	0.31		723.635	Knipping et al. (2015a,b)
Los Colorados	Massive ore body	Unclassified	EPMA	69.41	0.37	0.41	0.31		703.341	Knipping et al. (2015a,b)
Los Colorados	Massive ore body	Unclassified	EPMA	69.36	0.54	0.4	0.31		747.98	Knipping et al. (2015a,b)
Los Colorados	Massive ore body	Unclassified	EPMA	68.85	0.54	0.4	0.3		748.887	Knipping et al. (2015a,b)
Los Colorados	Massive ore body	Unclassified	EPMA	69.71	0.35	0.3	0.31		696.62	Knipping et al. (2015a,b)
Los Colorados	Massive ore body	Unclassified	EPMA	69.45	0.45	0.39	0.3		725.873	Knipping et al. (2015a,b)
Los Colorados	Massive ore body	Unclassified	EPMA	69.54	0.4	0.38	0.3		712.011	Knipping et al. (2015a,b)
Los Colorados	Massive ore body	Unclassified	EPMA	69.43	0.41	0.31	0.3		715.038	Knipping et al. (2015a,b)
Los Colorados	Massive ore body	Unclassified	EPMA	70.06	0.26	0.39	0.31		664	Knipping et al. (2015a,b)
Los Colorados	Massive ore body	Unclassified	EPMA	70.43	0.18	0.26	0.3		626.552	Knipping et al. (2015a,b)
Los Colorados	Massive ore body	Unclassified	EPMA	70.34	0.16	0.21	0.31		615.445	Knipping et al. (2015a,b)
Los Colorados	Massive ore body	Unclassified	EPMA	69.73	0.19	0.29	0.3		632.775	Knipping et al. (2015a,b)
Los Colorados	Massive ore body	Unclassified	EPMA	69.59	0.28	0.35	0.3		672.516	Knipping et al. (2015a,b)
Los Colorados	Massive ore body	Unclassified	EPMA	69.97	0.29	0.41	0.3		675.676	Knipping et al. (2015a,b)
Los Colorados	Massive ore body	Unclassified	EPMA	69.95	0.21	0.32	0.31		642.353	Knipping et al. (2015a,b)
Los Colorados	Massive ore body	Unclassified	EPMA	70.36	0.21	0.24	0.31		641.77	Knipping et al. (2015a,b)
Los Colorados	Massive ore body	Unclassified	EPMA	70.32	0.2	0.24	0.3		636.987	Knipping et al. (2015a,b)
Los Colorados	Massive ore body	Unclassified	EPMA	69.8	0.32	0.26	0.3		686.584	Knipping et al. (2015a,b)
Los Colorados	Massive ore body	Unclassified	EPMA	70.49	0.21	0.15	0.3		641.586	Knipping et al. (2015a,b)
Los Colorados	Massive ore body	Unclassified	EPMA	69.63	0.31	0.39	0.31		683.39	Knipping et al. (2015a,b)
Los Colorados	Massive ore body	Unclassified	EPMA	70	0.3	0.4	0.3		679.269	Knipping et al. (2015a,b)
Los Colorados	Massive ore body	Unclassified	EPMA	70.25	0.13	0.33	0.3		596.415	Knipping et al. (2015a,b)
Los Colorados	Massive ore body	Unclassified	EPMA	70.38	0.26	0.15	0.3		663.524	Knipping et al. (2015a,b)
Los Colorados	Massive ore body	Unclassified	EPMA	70.13	0.13	0.22	0.3		596.569	Knipping et al. (2015a,b)
Los Colorados	Massive ore body	Unclassified	EPMA	69.46	0.23	0.48	0.31		652.238	Knipping et al. (2015a,b)
Los Colorados	Massive ore body	Unclassified	EPMA	69.17	0.01	0.08	0.29		414.059	Knipping et al. (2015a,b)
Los Colorados	Massive ore body	Unclassified	EPMA	70.21	0.21	0.3	0.31		641.983	Knipping et al. (2015a,b)
Los Colorados	Massive ore body	Unclassified	EPMA	70.31	0.12	0.3	0.26		589.171	Knipping et al. (2015a,b)
Los Colorados	Massive ore body	Unclassified	EPMA	70.06	0.17	0.34	0.31		621.571	Knipping et al. (2015a,b)
Los Colorados	Massive ore body	Unclassified	EPMA	69.2	0.58	0.28	0.3		757.119	Knipping et al. (2015a,b)
Los Colorados	Massive ore body	Unclassified	EPMA	69.85	0.14	0.35	0.31		603.68	Knipping et al. (2015a,b)
Los Colorados	Massive ore body	Unclassified	EPMA	70.15	0.24	0.3	0.3		655.58	Knipping et al. (2015a,b)
Los Colorados	Massive ore body	Unclassified	EPMA	70.69	0.08	0.17	0.3		554.14	Knipping et al. (2015a,b)
Los Colorados	Massive ore body	Unclassified	EPMA	71.92	0.34	0.09	0.29		689.951	Knipping et al. (2015a,b)
Los Colorados	Massive ore body	Unclassified	EPMA	71.79	0.37	0.06	0.29		699.546	Knipping et al. (2015a,b)
Los Colorados	Massive ore body	Unclassified	EPMA	71.53	0.42	0.2	0.3		714.38	Knipping et al. (2015a,b)
Los Colorados	Massive ore body	Unclassified	EPMA	71.9	0.37	0.13	0.29		699.375	Knipping et al. (2015a,b)
Los Colorados	Massive ore body	Unclassified	EPMA	71.5	0.41	0.17	0.29		711.654	Knipping et al. (2015a,b)
Los Colorados	Massive ore body	Unclassified	EPMA	71.35	0.27	0.29	0.29		666.04	Knipping et al. (2015a,b)
Los Colorados	Massive ore body	Unclassified	EPMA	68.02	1.81	0.15	0.28		921.816	Knipping et al. (2015a,b)
Los Colorados	Massive ore body	Unclassified	EPMA	70.89	0.64	0.35	0.29		766.48	Knipping et al. (2015a,b)
Los Colorados	Massive ore body	Unclassified	EPMA	71.9	0.3	0.17	0.29		676.393	Knipping et al. (2015a,b)
Los Colorados	Massive ore body	Unclassified	EPMA	71.88	0.4	0.2	0.29		708.222	Knipping et al. (2015a,b)
Los Colorados	Massive ore body	Unclassified	EPMA	70.85	0.46	0.44	0.29		726.111	Knipping et al. (2015a,b)
Los Colorados	Massive ore body	Unclassified	EPMA	71.12	0.5	0.53	0.29		735.586	Knipping et al. (2015a,b)
Los Colorados	Massive ore body	Unclassified	EPMA	71.91	0.32	0.19	0.29		683.338	Knipping et al. (2015a,b)
Los Colorados	Massive ore body	Unclassified	EPMA	72.05	0.3	0.13	0.29		676.169	Knipping et al. (2015a,b)
Los Colorados	Massive ore body	Unclassified	EPMA	72.51	0.07	0.02	0.29		541.33	Knipping et al. (2015a,b)
Los Colorados	Massive ore body	Unclassified	EPMA	72.46	0.05	0.05	0.29		515.52	Knipping et al. (2015a,b)
Los Colorados	Massive ore body	Unclassified	EPMA	72.39	0.01	0.02	0.29		411.494	Knipping et al. (2015a,b)
Los Colorados	Massive ore body	Unclassified	EPMA	72.27	0.01	0.06	0.29		411.587	Knipping et al. (2015a,b)
Los Colorados	Massive ore body	Unclassified	EPMA	71.71	0.06	0.17	0.29		530.132	Knipping et al. (2015a,b)
Los Colorados	Massive ore body	Unclassified	EPMA	62.36	0.15	0.07	0.21		620.738	Knipping et al. (2015a,b)
Los Colorados	Massive ore body	Unclassified	EPMA	71.27	0.03	0.02	0.27		480.352	Knipping et al. (2015a,b)
Los Colorados	Massive ore body	Unclassified	EPMA	69.67	0.27	0.25	0.29		668.545	Knipping et al. (2015a,b)
Los Colorados	Massive ore body	Unclassified	EPMA	71.5	0.3	0.2	0.29		676.99	Knipping et al. (2015a,b)
Los Colorados	Massive ore body	Unclassified	EPMA	71.62	0.32	0.17	0.3		683.778	Knipping et al. (2015a,b)
Los Colorados	Massive ore body	Unclassified	EPMA	71.52	0.26	0.2	0.29		661.85	Knipping et al. (2015a,b)
Los Colorados	Massive ore body	Unclassified	EPMA	71.33	0.29	0.16	0.29		673.622	Knipping et al. (2015a,b)
Los Colorados	Massive ore body	Unclassified	EPMA	69.75	0.69	0.22	0.28		778.214	Knipping et al. (2015a,b)
Los Colorados	Massive ore body	Unclassified	EPMA	71.54	0.3	0.18	0.29		676.93	Knipping et al. (2015a,b)
Los Colorados	Massive ore body	Unclassified	EPMA	71.37	0.31	0.13	0.28		680.716	Knipping et al. (2015a,b)
Los Colorados	Massive ore body	Unclassified	EPMA	71.83	0.22	0.12	0.27		644.353	Knipping et al. (2015a,b)
Los Colorados	Massive ore body	Unclassified	EPMA	71.52	0.29	0.21	0.29		673.338	Knipping et al. (2015a,b)
Los Colorados	Massive ore body	Unclassified	EPMA	70.89	0.29	0.2	0.29		674.281	Knipping et al. (2015a,b)
Los Colorados	Massive ore body	Unclassified	EPMA	71.84	0.18	0.15	0.29		624.643	Knipping et al. (2015a,b)
Los Colorados	Massive ore body	Unclassified	EPMA	71.78	0.22	0.16	0.28		644.423	Knipping et al. (2015a,b)
Los Colorados	Massive ore body	Unclassified	EPMA	71.57	0.22	0.13	0.28		644.717	Knipping et al. (2015a,b)
Los Colorados	Massive ore body	Unclassified	EPMA	71.55	0.4	0.18	0.29		708.747	Knipping et al. (2015a,b)
Los Colorados	Massive ore body	Unclassified	EPMA	70.88	0.2	0.21	0.28		636.204	Knipping et al. (2015a,b)
Los Colorados	Massive ore body	Unclassified	EPMA	71.41	0.15	0.16	0.28		608.005	Knipping et al. (2015a,b)
Los Colorados	Massive ore body	Unclassified	EPMA	71	0.08	0.23	0.26		553.783	Knipping et al. (2015a,b)
Los Colorados	Massive ore body	Unclassified	EPMA	71.33	0.22	0.31	0.26		645.054	Knipping et al. (2015a,b)
Los Colorados	Massive ore body	Unclassified	EPMA	70.71	0.02	0.36	0.25		454.251	Knipping et al. (2015a,b)
Los Colorados	Massive ore body	Unclassified	EPMA	71.08	0.18	0.31	0.26		625.666	Knipping et al. (2015a,b)
Los Colorados	Massive ore body	Unclassified	EPMA	70.82	0.15	0.17	0.26		608.774	Knipping et al. (2015a,b)
Los Colorados	Massive ore body	Unclassified	EPMA	70.43	0.4	0.27	0.26		710.552	Knipping et al. (2015a,b)
Los Colorados	Massive ore body	Unclassified	EPMA	70.18	0.32	0.24	0.26		685.99	Knipping et al. (2015a,b)
Los Colorados	Massive ore body	Unclassified	EPMA	69.29	1.2	0.25	0.26		855.589	Knipping et al. (2015a,b)
Los Colorados	Massive ore body	Unclassified	EPMA	70.91	0.2	0.25	0.26		636.163	Knipping et al. (2015a,b)
Los Colorados	Massive ore body	Unclassified	EPMA	70.93	0.15	0.12	0.26		608.63	Knipping et al. (2015a,b)
Los Colorados	Massive ore body	Unclassified	EPMA	71.53	0.05	0.14	0.26		516.483	Knipping et al. (2015a,b)
Los Colorados	Massive ore body	Unclassified	EPMA	71.26	0.09	0.25	0.26		563.22	Knipping et al. (2015a,b)
Los Colorados	Massive ore body	Unclassified	EPMA	70.79	0.11	0.2	0.26		580.917	Knipping et al. (2015a,b)
Los Colorados	Massive ore body	Unclassified	EPMA	70.79	0.08	0.24	0.26		554.025	Knipping et al. (2015a,b)
Los Colorados	Massive ore body	Unclassified	EPMA	71.2	0.12	0.22	0.25		588.055	Knipping et al. (2015a,b)
Los Colorados	Massive ore body	Unclassified	EPMA	71.08	0.08	0.18	0.26		553.69	Knipping et al. (2015a,b)
Los Colorados	Massive ore body	Unclassified	EPMA	70.91	0.05	0.2	0.26		517.133	Knipping et al. (2015a,b)
Los Colorados	Massive ore body	Unclassified	EPMA	71.03	0.06	0.16	0.26		530.868	Knipping et al. (2015a,b)
Los Colorados	Massive ore body	Unclassified	EPMA	70.81	0.11	0.28	0.26		580.892	Knipping et al. (2015a,b)
Los Colorados	Massive ore body	Unclassified	EPMA	70.78	0.11	0.24	0.26		580.929	Knipping et al. (2015a,b)
Los Colorados	Massive ore body	Unclassified	EPMA	70.67	0.11	0.22	0.26		581.065	Knipping et al. (2015a,b)
Los Colorados	Massive ore body	Unclassified	EPMA	70.94	0.12	0.21	0.26		588.379	Knipping et al. (2015a,b)
Los Colorados	Massive ore body	Unclassified	EPMA	70.79	0.24	0.21	0.27		654.649	Knipping et al. (2015a,b)
Los Colorados	Massive ore body	Unclassified	EPMA	67.8	0.93	0.29	0.26		822.188	Knipping et al. (2015a,b)
Los Colorados	Massive ore body	Unclassified	EPMA	70.77	0.16	0.25	0.26		614.871	Knipping et al. (2015a,b)
Los Colorados	Massive ore body	Unclassified	EPMA	70.79	0.21	0.3	0.26		641.163	Knipping et al. (2015a,b)
Los Colorados	Massive ore body	Unclassified	EPMA	70.63	0.16	0.28	0.26		615.057	Knipping et al. (2015a,b)
Los Colorados	Massive ore body	Unclassified	EPMA	70.7	0.17	0.22	0.26		620.704	Knipping et al. (2015a,b)
Los Colorados	Massive ore body	Unclassified	EPMA	70.64	0.31	0.33	0.26		681.828	Knipping et al. (2015a,b)
Los Colorados	Massive ore body	Unclassified	EPMA	70.27	0.23	0.25	0.26		651.058	Knipping et al. (2015a,b)
Los Colorados	Massive ore body	Unclassified	EPMA	70.34	0.04	0.41	0.26		501.374	Knipping et al. (2015a,b)
Los Colorados	Massive ore body	Unclassified	EPMA	70.63	0.11	0.24	0.26		581.114	Knipping et al. (2015a,b)
Los Colorados	Massive ore body	Unclassified	EPMA	70.88	0.1	0.27	0.25		572.581	Knipping et al. (2015a,b)
Los Colorados	Massive ore body	Unclassified	EPMA	70.73	0.11	0.23	0.25		580.991	Knipping et al. (2015a,b)
Los Colorados	Massive ore body	Unclassified	EPMA	70.49	0.12	0.28	0.26		588.944	Knipping et al. (2015a,b)
Los Colorados	Massive ore body	Unclassified	EPMA	70.15	0.11	0.31	0.26		581.709	Knipping et al. (2015a,b)
Los Colorados	Massive ore body	Unclassified	EPMA	70.81	0.15	0.27	0.26		608.787	Knipping et al. (2015a,b)
Los Colorados	Massive ore body	Unclassified	EPMA	71.18	0.05	0.005	0.25		516.849	Knipping et al. (2015a,b)
Los Colorados	Massive ore body	Unclassified	EPMA	70.5	0.15	0.005	0.26		609.195	Knipping et al. (2015a,b)
Los Colorados	Massive ore body	Unclassified	EPMA	70.46	0.15	0.005	0.26		609.248	Knipping et al. (2015a,b)
Los Colorados	Massive ore body	Unclassified	EPMA	71.5	0.2	0.005	0.31		635.347	Knipping et al. (2015a,b)
Los Colorados	Massive ore body	Unclassified	EPMA	71.8	0.08	0.005	0.3		552.867	Knipping et al. (2015a,b)
Los Colorados	Massive ore body	Unclassified	EPMA	71.49	0.22	0.005	0.3		644.829	Knipping et al. (2015a,b)
Los Colorados	Massive ore body	Unclassified	EPMA	72.02	0.03	0.005	0.3		479.641	Knipping et al. (2015a,b)
Los Colorados	Massive ore body	Unclassified	EPMA	71.79	0.06	0.005	0.31		530.046	Knipping et al. (2015a,b)
Los Colorados	Massive ore body	Unclassified	EPMA	70.17	0.35	0.005	0.3		695.887	Knipping et al. (2015a,b)
Los Colorados	Massive ore body	Unclassified	EPMA	71.5	0.15	0.005	0.3		607.888	Knipping et al. (2015a,b)
Los Colorados	Massive ore body	Unclassified	EPMA	71.76	0.05	0.005	0.3		516.243	Knipping et al. (2015a,b)
Los Colorados	Massive ore body	Unclassified	EPMA	71.49	0.24	0.005	0.31		653.642	Knipping et al. (2015a,b)
Los Colorados	Massive ore body	Unclassified	EPMA	71.54	0.15	0.005	0.3		607.836	Knipping et al. (2015a,b)
Los Colorados	Massive ore body	Unclassified	EPMA	71.73	0.08	0.005	0.31		552.947	Knipping et al. (2015a,b)
Los Colorados	Massive ore body	Unclassified	EPMA	71.84	0.08	0.005	0.3		552.822	Knipping et al. (2015a,b)
Los Colorados	Massive ore body	Unclassified	EPMA	70.85	0.4	0.005	0.3		709.871	Knipping et al. (2015a,b)
Los Colorados	Massive ore body	Unclassified	EPMA	68.79	0.19	0.005	0.28		634.104	Knipping et al. (2015a,b)
Los Colorados	Massive ore body	Unclassified	EPMA	71.27	0.19	0.005	0.29		630.643	Knipping et al. (2015a,b)
Los Colorados	Massive ore body	Unclassified	EPMA	71.28	0.35	0.005	0.3		694.142	Knipping et al. (2015a,b)
Los Colorados	Massive ore body	Unclassified	EPMA	71.66	0.07	0.005	0.29		542.267	Knipping et al. (2015a,b)
Los Colorados	Massive ore body	Unclassified	EPMA	71.61	0.16	0.12	0.3		613.762	Knipping et al. (2015a,b)
Los Colorados	Massive ore body	Unclassified	EPMA	71.39	0.07	0.2	0.29		542.567	Knipping et al. (2015a,b)
Los Colorados	Massive ore body	Unclassified	EPMA	71.36	0.31	0.13	0.3		680.731	Knipping et al. (2015a,b)
Los Colorados	Massive ore body	Unclassified	EPMA	71.27	0.3	0.12	0.3		677.336	Knipping et al. (2015a,b)
Los Colorados	Massive ore body	Unclassified	EPMA	71.36	0.32	0.16	0.3		684.173	Knipping et al. (2015a,b)
Los Colorados	Massive ore body	Unclassified	EPMA	71.42	0.11	0.18	0.3		580.146	Knipping et al. (2015a,b)
Los Colorados	Massive ore body	Unclassified	EPMA	71.23	0.27	0.17	0.3		666.216	Knipping et al. (2015a,b)
Los Colorados	Massive ore body	Unclassified	EPMA	71.26	0.35	0.15	0.3		694.174	Knipping et al. (2015a,b)
Los Colorados	Massive ore body	Unclassified	EPMA	70.91	0.3	0.14	0.3		677.88	Knipping et al. (2015a,b)
Los Colorados	Massive ore body	Unclassified	EPMA	71.05	0.32	0.15	0.3		684.647	Knipping et al. (2015a,b)
Los Colorados	Massive ore body	Unclassified	EPMA	71.58	0.28	0.13	0.3		669.529	Knipping et al. (2015a,b)
Los Colorados	Massive ore body	Unclassified	EPMA	71.21	0.3	0.12	0.3		677.426	Knipping et al. (2015a,b)
Los Colorados	Massive ore body	Unclassified	EPMA	71.71	0.12	0.03	0.3		587.423	Knipping et al. (2015a,b)
Los Colorados	Massive ore body	Unclassified	EPMA	72.01	0.05	0.05	0.3		515.984	Knipping et al. (2015a,b)
Los Colorados	Massive ore body	Unclassified	EPMA	71.34	0.09	0.1	0.3		563.127	Knipping et al. (2015a,b)
Los Colorados	Massive ore body	Unclassified	EPMA	71.03	0.31	0.12	0.3		681.232	Knipping et al. (2015a,b)
Los Colorados	Massive ore body	Unclassified	EPMA	70.4	0.43	0.14	0.3		718.953	Knipping et al. (2015a,b)
Los Colorados	Massive ore body	Unclassified	EPMA	71.44	0.09	0.13	0.3		563.01	Knipping et al. (2015a,b)
Los Colorados	Massive ore body	Unclassified	EPMA	70.59	0.33	0.25	0.3		688.722	Knipping et al. (2015a,b)
Los Colorados	Massive ore body	Unclassified	EPMA	71.31	0.25	0.06	0.3		658.093	Knipping et al. (2015a,b)
Los Colorados	Massive ore body	Unclassified	EPMA	71.12	0.19	0.14	0.3		630.849	Knipping et al. (2015a,b)
Los Colorados	Massive ore body	Unclassified	EPMA	71.23	0.09	0.16	0.3		563.256	Knipping et al. (2015a,b)
Los Colorados	Massive ore body	Unclassified	EPMA	71.57	0.02	0.13	0.29		453.486	Knipping et al. (2015a,b)
Los Colorados	Massive ore body	Unclassified	EPMA	70.38	0.41	0.18	0.3		713.47	Knipping et al. (2015a,b)
Los Colorados	Massive ore body	Unclassified	EPMA	70.76	0.34	0.15	0.3		691.744	Knipping et al. (2015a,b)
Los Colorados	Massive ore body	Unclassified	EPMA	71.32	0.2	0.16	0.3		635.595	Knipping et al. (2015a,b)
Los Colorados	Massive ore body	Unclassified	EPMA	71.21	0.13	0.1	0.3		595.191	Knipping et al. (2015a,b)
Los Colorados	Massive ore body	Unclassified	EPMA	71.34	0.08	0.13	0.3		553.392	Knipping et al. (2015a,b)
Los Colorados	Massive ore body	Unclassified	EPMA	71.3	0.05	0.05	0.3		516.723	Knipping et al. (2015a,b)
Los Colorados	Massive ore body	Unclassified	EPMA	71.57	0.01	0.04	0.3		412.134	Knipping et al. (2015a,b)
Los Colorados	Massive ore body	Unclassified	EPMA	70.17	0.71	0.12	0.29		781.148	Knipping et al. (2015a,b)
Los Colorados	Massive ore body	Unclassified	EPMA	71.33	0.21	0.08	0.3		640.407	Knipping et al. (2015a,b)
Los Colorados	Massive ore body	Unclassified	EPMA	70.95	0.24	0.11	0.29		654.417	Knipping et al. (2015a,b)
Los Colorados	Massive ore body	Mgt-2	EPMA	70.35	0.17	0.08	0.31		621.177	Knipping et al. (2015a,b)
Los Colorados	Massive ore body	Mgt-2	EPMA	70.66	0.17	0.09	0.31		620.758	Knipping et al. (2015a,b)
Los Colorados	Massive ore body	Mgt-2	EPMA	70.33	0.19	0.1	0.31		631.938	Knipping et al. (2015a,b)
Los Colorados	Massive ore body	Mgt-2	EPMA	70.65	0.13	0.1	0.31		595.902	Knipping et al. (2015a,b)
Los Colorados	Massive ore body	Mgt-2	EPMA	70.88	0.12	0.06	0.31		588.454	Knipping et al. (2015a,b)
Los Colorados	Massive ore body	Mgt-2	EPMA	69.79	0.48	0.1	0.3		732.956	Knipping et al. (2015a,b)
Los Colorados	Massive ore body	Mgt-2	EPMA	69.95	0.24	0.13	0.31		655.873	Knipping et al. (2015a,b)
Los Colorados	Massive ore body	Mgt-2	EPMA	70.78	0.16	0.09	0.31		614.858	Knipping et al. (2015a,b)
Los Colorados	Massive ore body	Mgt-2	EPMA	70.68	0.13	0.06	0.31		595.864	Knipping et al. (2015a,b)
Los Colorados	Massive ore body	Mgt-2	EPMA	70.57	0.1	0.09	0.31		572.956	Knipping et al. (2015a,b)
Los Colorados	Massive ore body	Mgt-2	EPMA	70.74	0.13	0.03	0.31		595.787	Knipping et al. (2015a,b)
Los Colorados	Massive ore body	Mgt-2	EPMA	70.39	0.16	0.1	0.31		615.378	Knipping et al. (2015a,b)
Los Colorados	Massive ore body	Mgt-2	EPMA	70.45	0.12	0.1	0.31		588.994	Knipping et al. (2015a,b)
Los Colorados	Massive ore body	Mgt-2	EPMA	70.07	0.21	0.14	0.31		642.182	Knipping et al. (2015a,b)
Los Colorados	Massive ore body	Mgt-2	EPMA	70.83	0.09	0.06	0.31		563.727	Knipping et al. (2015a,b)
Los Colorados	Massive ore body	Mgt-2	EPMA	70.88	0.1	0.09	0.3		572.581	Knipping et al. (2015a,b)
Los Colorados	Massive ore body	Mgt-2	EPMA	70.78	0.08	0.06	0.31		554.036	Knipping et al. (2015a,b)
Los Colorados	Massive ore body	Mgt-3	EPMA	70.59	0.06	0.24	0.3		531.349	Knipping et al. (2015a,b)
Los Colorados	Massive ore body	Mgt-2	EPMA	70.25	0.14	0.09	0.3		603.156	Knipping et al. (2015a,b)
Los Colorados	Massive ore body	Mgt-2	EPMA	70.64	0.21	0.08	0.3		641.374	Knipping et al. (2015a,b)
Los Colorados	Massive ore body	Mgt-2	EPMA	70.62	0.21	0.08	0.31		641.402	Knipping et al. (2015a,b)
Los Colorados	Massive ore body	Mgt-2	EPMA	70.73	0.2	0.09	0.31		636.413	Knipping et al. (2015a,b)
Los Colorados	Massive ore body	Mgt-2	EPMA	70.8	0.2	0.07	0.31		636.316	Knipping et al. (2015a,b)
Los Colorados	Massive ore body	Mgt-2	EPMA	70.92	0.15	0.12	0.31		608.643	Knipping et al. (2015a,b)
Los Colorados	Massive ore body	Mgt-2	EPMA	70.05	0.39	0.07	0.31		708.276	Knipping et al. (2015a,b)
Los Colorados	Massive ore body	Mgt-2	EPMA	70.64	0.21	0.13	0.31		641.374	Knipping et al. (2015a,b)
Los Colorados	Massive ore body	Mgt-2	EPMA	70.53	0.25	0.16	0.31		659.229	Knipping et al. (2015a,b)
Los Colorados	Massive ore body	Mgt-2	EPMA	70.72	0.22	0.08	0.31		645.917	Knipping et al. (2015a,b)
Los Colorados	Massive ore body	Mgt-2	EPMA	70.67	0.23	0.13	0.31		650.481	Knipping et al. (2015a,b)
Los Colorados	Massive ore body	Mgt-2	EPMA	71.03	0.21	0.06	0.31		640.826	Knipping et al. (2015a,b)
Los Colorados	Massive ore body	Mgt-2	EPMA	70.76	0.2	0.09	0.3		636.371	Knipping et al. (2015a,b)
Los Colorados	Massive ore body	Mgt-2	EPMA	70.82	0.17	0.05	0.3		620.543	Knipping et al. (2015a,b)
Los Colorados	Massive ore body	Mgt-2	EPMA	67.76	0.25	0.03	0.27		663.39	Knipping et al. (2015a,b)
Los Colorados	Massive ore body	Mgt-2	EPMA	70.77	0.16	0.07	0.3		614.871	Knipping et al. (2015a,b)
Los Colorados	Massive ore body	Mgt-2	EPMA	68.32	0.18	0.07	0.28		629.497	Knipping et al. (2015a,b)
Los Colorados	Massive ore body	Mgt-1	EPMA	67.51	0.45	0.38	0.6		729.225	Knipping et al. (2015a,b)
Los Colorados	Massive ore body	Mgt-1	EPMA	65.9	0.78	0.3	0.62		801.948	Knipping et al. (2015a,b)
Los Colorados	Massive ore body	Mgt-1	EPMA	66.16	0.64	0.57	0.62		775.32	Knipping et al. (2015a,b)
Los Colorados	Massive ore body	Mgt-1	EPMA	65.86	0.64	0.53	0.6		775.906	Knipping et al. (2015a,b)
Los Colorados	Massive ore body	Mgt-1	EPMA	65.23	0.76	0.75	0.61		799.824	Knipping et al. (2015a,b)
Los Colorados	Massive ore body	Mgt-1	EPMA	65.78	0.67	0.55	0.62		782.011	Knipping et al. (2015a,b)
Los Colorados	Massive ore body	Mgt-1	EPMA	66.43	0.69	0.42	0.63		784.572	Knipping et al. (2015a,b)
Los Colorados	Massive ore body	Mgt-1	EPMA	65.65	0.75	0.52	0.62		797.185	Knipping et al. (2015a,b)
Los Colorados	Massive ore body	Mgt-2	EPMA	68.45	0.28	0.31	0.64		674.274	Knipping et al. (2015a,b)
Los Colorados	Massive ore body	Mgt-1	EPMA	65.68	0.7	0.49	0.63		787.957	Knipping et al. (2015a,b)
Los Colorados	Massive ore body	Mgt-1	EPMA	66.88	0.54	0.46	0.64		752.472	Knipping et al. (2015a,b)
Los Colorados	Massive ore body	Mgt-1	EPMA	67.98	0.35	0.35	0.62		699.43	Knipping et al. (2015a,b)
Los Colorados	Massive ore body	Mgt-1	EPMA	67.97	0.34	0.35	0.62		696.206	Knipping et al. (2015a,b)
Los Colorados	Massive ore body	Mgt-1	EPMA	67.76	0.32	0.37	0.61		689.837	Knipping et al. (2015a,b)
Los Colorados	Massive ore body	Mgt-1	EPMA	67.51	0.4	0.46	0.61		715.425	Knipping et al. (2015a,b)
Los Colorados	Massive ore body	Mgt-2	EPMA	69.12	0.25	0.29	0.68		661.322	Knipping et al. (2015a,b)
Los Colorados	Massive ore body	Mgt-1	EPMA	68.53	0.35	0.4	0.68		698.527	Knipping et al. (2015a,b)
Los Colorados	Massive ore body	Mgt-2	EPMA	68.83	0.3	0.39	0.68		681.088	Knipping et al. (2015a,b)
Los Colorados	Massive ore body	Mgt-1	EPMA	68.63	0.32	0.4	0.67		688.435	Knipping et al. (2015a,b)
Los Colorados	Massive ore body	Mgt-1	EPMA	68.56	0.34	0.4	0.67		695.244	Knipping et al. (2015a,b)
Los Colorados	Massive ore body	Mgt-1	EPMA	68.49	0.31	0.41	0.64		685.186	Knipping et al. (2015a,b)
Los Colorados	Massive ore body	Mgt-2	EPMA	68.63	0.29	0.34	0.6		677.749	Knipping et al. (2015a,b)
Los Colorados	Massive ore body	Mgt-1	EPMA	68.5	0.31	0.4	0.59		685.17	Knipping et al. (2015a,b)
Los Colorados	Massive ore body	Mgt-2	EPMA	68.9	0.24	0.3	0.58		657.429	Knipping et al. (2015a,b)
Los Colorados	Massive ore body	Mgt-3	EPMA	70.07	0.19	0.01	0.05		632.3	Knipping et al. (2015a,b)
Los Colorados	Massive ore body	Mgt-3	EPMA	69.51	0.23	0.03	0.12		652.165	Knipping et al. (2015a,b)
Los Colorados	Massive ore body	Mgt-3	EPMA	70.11	0.13	0.01	0.2		596.595	Knipping et al. (2015a,b)
Los Colorados	Massive ore body	Mgt-1	EPMA	68.31	0.18	0.31	0.49		629.511	Knipping et al. (2015a,b)
Los Colorados	Massive ore body	Mgt-3	EPMA	69.97	0.13	0.01	0.11		596.775	Knipping et al. (2015a,b)
Los Colorados	Massive ore body	Mgt-3	EPMA	69.83	0.13	0.01	0.09		596.956	Knipping et al. (2015a,b)
Los Colorados	Massive ore body	Mgt-3	EPMA	69.74	0.12	0.01	0.33		589.894	Knipping et al. (2015a,b)
Los Colorados	Massive ore body	Mgt-3	EPMA	70.11	0.12	0.01	0.17		589.424	Knipping et al. (2015a,b)
Los Colorados	Massive ore body	Mgt-3	EPMA	69.92	0.1	0.01	0.3		573.748	Knipping et al. (2015a,b)
Los Colorados	Massive ore body	Mgt-3	EPMA	69.97	0.13	0.01	0.13		596.775	Knipping et al. (2015a,b)
Los Colorados	Massive ore body	Mgt-3	EPMA	69.81	0.11	0.02	0.36		582.134	Knipping et al. (2015a,b)
Los Colorados	Massive ore body	Mgt-2	EPMA	68.89	0.09	0.27	0.48		566.059	Knipping et al. (2015a,b)
Los Colorados	Massive ore body	Mgt-2	EPMA	69.57	0.13	0.04	0.4		597.294	Knipping et al. (2015a,b)
Los Colorados	Massive ore body	Mgt-3	EPMA	69.63	0.13	0.01	0.35		597.216	Knipping et al. (2015a,b)
Los Colorados	Massive ore body	Unclassified	EPMA	68.95	0.06	0.53	0.67		533.174	Knipping et al. (2015a,b)
Los Colorados	Massive ore body	Unclassified	EPMA	68.79	0.05	0.45	0.67		519.408	Knipping et al. (2015a,b)
Los Colorados	Massive ore body	Unclassified	EPMA	67.37	0.14	0.64	0.66		607.01	Knipping et al. (2015a,b)
Los Colorados	Massive ore body	Unclassified	EPMA	69.02	0.05	0.46	0.67		519.158	Knipping et al. (2015a,b)
Los Colorados	Massive ore body	Unclassified	EPMA	66.89	0.32	0.68	0.67		691.26	Knipping et al. (2015a,b)
Los Colorados	Massive ore body	Unclassified	EPMA	68.31	0.08	0.71	0.68		556.953	Knipping et al. (2015a,b)
Los Colorados	Massive ore body	Unclassified	EPMA	68.74	0.09	0.65	0.67		566.242	Knipping et al. (2015a,b)
Los Colorados	Massive ore body	Unclassified	EPMA	68.22	0.16	0.81	0.67		618.336	Knipping et al. (2015a,b)
Los Colorados	Massive ore body	Unclassified	EPMA	68.73	0.09	0.63	0.68		566.254	Knipping et al. (2015a,b)
Los Colorados	Massive ore body	Unclassified	EPMA	68.2	0.12	0.69	0.67		591.885	Knipping et al. (2015a,b)
Los Colorados	Massive ore body	Unclassified	EPMA	68.96	0.06	0.57	0.68		533.163	Knipping et al. (2015a,b)
Los Colorados	Massive ore body	Unclassified	EPMA	68.88	0.08	0.58	0.68		556.269	Knipping et al. (2015a,b)
Los Colorados	Massive ore body	Unclassified	EPMA	68.47	0.07	0.62	0.67		545.905	Knipping et al. (2015a,b)
Los Colorados	Massive ore body	Unclassified	EPMA	68.8	0.05	0.52	0.68		519.398	Knipping et al. (2015a,b)
Los Colorados	Massive ore body	Unclassified	EPMA	69.45	0.04	0.34	0.67		502.29	Knipping et al. (2015a,b)
Los Colorados	Massive ore body	Unclassified	EPMA	69.2	0.02	0.36	0.66		455.622	Knipping et al. (2015a,b)
Los Colorados	Massive ore body	Unclassified	EPMA	70.65	0.12	0.11	0.17		588.742	Knipping et al. (2015a,b)
Los Colorados	Massive ore body	Unclassified	EPMA	70.7	0.14	0.12	0.18		602.571	Knipping et al. (2015a,b)
Los Colorados	Massive ore body	Unclassified	EPMA	70.96	0.14	0.12	0.17		602.235	Knipping et al. (2015a,b)
Los Colorados	Massive ore body	Unclassified	EPMA	70.96	0.15	0.11	0.17		608.591	Knipping et al. (2015a,b)
Los Colorados	Massive ore body	Unclassified	EPMA	70.67	0.13	0.1	0.16		595.877	Knipping et al. (2015a,b)
Los Colorados	Massive ore body	Unclassified	EPMA	70.92	0.11	0.08	0.17		580.757	Knipping et al. (2015a,b)
Los Colorados	Massive ore body	Unclassified	EPMA	71.49	0.08	0.09	0.17		553.22	Knipping et al. (2015a,b)
Los Colorados	Massive ore body	Unclassified	EPMA	69.65	0.31	0.11	0.16		683.358	Knipping et al. (2015a,b)
Los Colorados	Massive ore body	Unclassified	EPMA	71.12	0.05	0.06	0.16		516.912	Knipping et al. (2015a,b)
Los Colorados	Massive ore body	Unclassified	EPMA	70.08	0.3	0.09	0.16		679.146	Knipping et al. (2015a,b)
Los Colorados	Massive ore body	Unclassified	EPMA	70.66	0.24	0.09	0.16		654.837	Knipping et al. (2015a,b)
Los Colorados	Massive ore body	Unclassified	EPMA	67.83	0.83	0.17	0.15		806.455	Knipping et al. (2015a,b)
Los Colorados	Massive ore body	Unclassified	EPMA	69.6	0.53	0.09	0.16		745.265	Knipping et al. (2015a,b)
Los Colorados	Massive ore body	Unclassified	EPMA	64.43	2.51	0.08	0.17		985.882	Knipping et al. (2015a,b)
Los Colorados	Massive ore body	Unclassified	EPMA	69.47	0.45	0.11	0.17		725.839	Knipping et al. (2015a,b)
Los Colorados	Massive ore body	Unclassified	EPMA	71	0.09	0.09	0.17		563.526	Knipping et al. (2015a,b)
Los Colorados	Massive ore body	Unclassified	EPMA	71.31	0.06	0.07	0.18		530.564	Knipping et al. (2015a,b)
Los Colorados	Massive ore body	Unclassified	EPMA	67.57	1.21	0.15	0.18		860.523	Knipping et al. (2015a,b)
Los Colorados	Massive ore body	Unclassified	EPMA	70.97	0.14	0.1	0.2		602.222	Knipping et al. (2015a,b)
Los Colorados	Massive ore body	Unclassified	EPMA	70.79	0.21	0.11	0.21		641.163	Knipping et al. (2015a,b)
Los Colorados	Massive ore body	Unclassified	EPMA	70.74	0.22	0.12	0.21		645.889	Knipping et al. (2015a,b)
Los Colorados	Massive ore body	Unclassified	EPMA	70.78	0.2	0.12	0.22		636.344	Knipping et al. (2015a,b)
Los Colorados	Massive ore body	Unclassified	EPMA	70.87	0.19	0.12	0.23		631.192	Knipping et al. (2015a,b)
Los Colorados	Massive ore body	Unclassified	EPMA	70.89	0.17	0.06	0.23		620.449	Knipping et al. (2015a,b)
Los Colorados	Massive ore body	Unclassified	EPMA	68.41	0.26	0.15	0.22		666.495	Knipping et al. (2015a,b)
Los Colorados	Massive ore body	Unclassified	EPMA	69.33	0.65	0.16	0.22		771.296	Knipping et al. (2015a,b)
Los Colorados	Massive ore body	Unclassified	EPMA	71.24	0.32	0.01	0.15		684.356	Knipping et al. (2015a,b)
Los Colorados	Massive ore body	Unclassified	EPMA	71.1	0.32	0.01	0.15		684.57	Knipping et al. (2015a,b)
Los Colorados	Massive ore body	Unclassified	EPMA	71.18	0.31	0.01	0.15		681.004	Knipping et al. (2015a,b)
Los Colorados	Massive ore body	Unclassified	EPMA	70.82	0.49	0.01	0.15		733.67	Knipping et al. (2015a,b)
Los Colorados	Massive ore body	Unclassified	EPMA	71.31	0.3	0.01	0.15		677.276	Knipping et al. (2015a,b)
Los Colorados	Massive ore body	Unclassified	EPMA	71.13	0.31	0.01	0.14		681.08	Knipping et al. (2015a,b)
Los Colorados	Massive ore body	Unclassified	EPMA	71.29	0.31	0.01	0.14		680.837	Knipping et al. (2015a,b)
Los Colorados	Massive ore body	Unclassified	EPMA	71.18	0.33	0.01	0.14		687.809	Knipping et al. (2015a,b)
Los Colorados	Massive ore body	Unclassified	EPMA	71.34	0.37	0.01	0.14		700.252	Knipping et al. (2015a,b)
Los Colorados	Massive ore body	Unclassified	EPMA	70.53	0.48	0.01	0.14		731.697	Knipping et al. (2015a,b)
Los Colorados	Massive ore body	Unclassified	EPMA	71.2	0.38	0.01	0.15		703.478	Knipping et al. (2015a,b)
Los Colorados	Massive ore body	Unclassified	EPMA	71.32	0.35	0.11	0.24		694.08	Knipping et al. (2015a,b)
Los Colorados	Massive ore body	Unclassified	EPMA	70.97	0.4	0.2	0.24		709.677	Knipping et al. (2015a,b)
Los Colorados	Massive ore body	Unclassified	EPMA	71.25	0.32	0.08	0.24		684.341	Knipping et al. (2015a,b)
Los Colorados	Massive ore body	Unclassified	EPMA	71.41	0.31	0.12	0.24		680.655	Knipping et al. (2015a,b)
Los Colorados	Massive ore body	Unclassified	EPMA	71.19	0.33	0.11	0.24		687.793	Knipping et al. (2015a,b)
Los Colorados	Massive ore body	Unclassified	EPMA	71.64	0.33	0.09	0.25		687.103	Knipping et al. (2015a,b)
Los Colorados	Massive ore body	Unclassified	EPMA	71.16	0.34	0.2	0.24		691.122	Knipping et al. (2015a,b)
Los Colorados	Massive ore body	Unclassified	EPMA	71.42	0.34	0.11	0.24		690.72	Knipping et al. (2015a,b)
Los Colorados	Massive ore body	Unclassified	EPMA	71.34	0.31	0.09	0.24		680.761	Knipping et al. (2015a,b)
Los Colorados	Massive ore body	Unclassified	EPMA	70.89	0.4	0.15	0.24		709.806	Knipping et al. (2015a,b)
Los Colorados	Massive ore body	Unclassified	EPMA	69.69	0.54	0.21	0.24		747.397	Knipping et al. (2015a,b)
Los Colorados	Massive ore body	Unclassified	EPMA	70.02	0.58	0.16	0.24		755.65	Knipping et al. (2015a,b)
Los Colorados	Massive ore body	Unclassified	EPMA	70.18	0.52	0.15	0.24		741.932	Knipping et al. (2015a,b)
Los Colorados	Massive ore body	Unclassified	EPMA	70.11	0.52	0.17	0.24		742.053	Knipping et al. (2015a,b)
Los Colorados	Massive ore body	Unclassified	EPMA	70.17	0.42	0.18	0.24		716.6	Knipping et al. (2015a,b)
Los Colorados	Massive ore body	Unclassified	EPMA	67.55	1.05	0.28	0.25		839.886	Knipping et al. (2015a,b)
Los Colorados	Massive ore body	Unclassified	EPMA	68.76	0.75	0.14	0.25		791.019	Knipping et al. (2015a,b)
Los Colorados	Massive ore body	Unclassified	EPMA	69.15	0.67	0.19	0.25		775.527	Knipping et al. (2015a,b)
Los Colorados	Massive ore body	Unclassified	EPMA	69.6	0.6	0.13	0.24		760.646	Knipping et al. (2015a,b)
Los Colorados	Massive ore body	Unclassified	EPMA	66.85	0.56	0.16	0.24		757.052	Knipping et al. (2015a,b)
Los Colorados	Massive ore body	Unclassified	EPMA	68.75	0.67	0.17	0.25		776.276	Knipping et al. (2015a,b)
Los Colorados	Massive ore body	Unclassified	EPMA	69.37	0.53	0.17	0.25		745.67	Knipping et al. (2015a,b)
Los Colorados	Massive ore body	Unclassified	EPMA	69.38	0.52	0.2	0.26		743.327	Knipping et al. (2015a,b)
Los Colorados	Massive ore body	Unclassified	EPMA	65.81	2.67	0.29	0.27		993.001	Knipping et al. (2015a,b)
Los Colorados	Massive ore body	Unclassified	EPMA	69.92	0.54	0.21	0.25		746.993	Knipping et al. (2015a,b)
Los Colorados	Massive ore body	Unclassified	EPMA	68.8	0.78	0.28	0.25		796.162	Knipping et al. (2015a,b)
Los Colorados	Massive ore body	Unclassified	EPMA	68.35	0.66	0.49	0.25		775.088	Knipping et al. (2015a,b)
Los Colorados	Massive ore body	Unclassified	EPMA	69.4	0.65	0.12	0.26		771.167	Knipping et al. (2015a,b)
Los Colorados	Massive ore body	Unclassified	EPMA	69.3	0.56	0.14	0.26		752.574	Knipping et al. (2015a,b)
Los Colorados	Massive ore body	Unclassified	EPMA	69.43	0.42	0.13	0.25		717.83	Knipping et al. (2015a,b)
Los Colorados	Massive ore body	Unclassified	EPMA	68.48	0.99	0.16	0.24		829.564	Knipping et al. (2015a,b)
Los Colorados	Massive ore body	Unclassified	EPMA	68.97	1.44	0.04	0.24		883.652	Knipping et al. (2015a,b)
Los Colorados	Massive ore body	Unclassified	EPMA	69.22	0.81	0.11	0.24		800.409	Knipping et al. (2015a,b)
Los Colorados	Massive ore body	Unclassified	EPMA	66.01	2.29	0.48	0.25		965.862	Knipping et al. (2015a,b)
Los Colorados	Massive ore body	Unclassified	EPMA	71.49	0.28	0.12	0.23		669.662	Knipping et al. (2015a,b)
Los Colorados	Massive ore body	Unclassified	EPMA	64.62	1.63	0.08	0.22		913.231	Knipping et al. (2015a,b)
Los Colorados	Massive ore body	Unclassified	EPMA	69.21	0.76	0.1	0.23		791.91	Knipping et al. (2015a,b)
Los Colorados	Massive ore body	Unclassified	EPMA	68.86	0.72	0.22	0.23		785.442	Knipping et al. (2015a,b)
Los Colorados	Massive ore body	Unclassified	EPMA	69.09	0.52	0.24	0.23		743.837	Knipping et al. (2015a,b)
Los Colorados	Massive ore body	Unclassified	EPMA	71.46	0.28	0.14	0.28		669.706	Knipping et al. (2015a,b)
Los Colorados	Massive ore body	Unclassified	EPMA	71.29	0.27	0.16	0.28		666.128	Knipping et al. (2015a,b)
Los Colorados	Massive ore body	Unclassified	EPMA	71.24	0.26	0.23	0.27		662.258	Knipping et al. (2015a,b)
Los Colorados	Massive ore body	Unclassified	EPMA	70.47	0.55	0.17	0.27		748.284	Knipping et al. (2015a,b)
Los Colorados	Massive ore body	Unclassified	EPMA	71.45	0.26	0.14	0.27		661.952	Knipping et al. (2015a,b)
Los Colorados	Massive ore body	Unclassified	EPMA	71.55	0.23	0.11	0.27		649.226	Knipping et al. (2015a,b)
Los Colorados	Massive ore body	Unclassified	EPMA	70.76	0.51	0.22	0.27		738.582	Knipping et al. (2015a,b)
Los Colorados	Massive ore body	Unclassified	EPMA	71.65	0.14	0.2	0.27		601.351	Knipping et al. (2015a,b)
Los Colorados	Massive ore body	Unclassified	EPMA	71.5	0.13	0.3	0.27		594.825	Knipping et al. (2015a,b)
Los Colorados	Massive ore body	Unclassified	EPMA	69.21	0.99	0.39	0.27		828.068	Knipping et al. (2015a,b)
Los Colorados	Massive ore body	Unclassified	EPMA	69.77	0.62	0.19	0.26		764.474	Knipping et al. (2015a,b)
Los Colorados	Massive ore body	Unclassified	EPMA	71.47	0.18	0.14	0.27		625.14	Knipping et al. (2015a,b)
Los Colorados	Massive ore body	Unclassified	EPMA	70.02	0.44	0.06	0.24		722.27	Knipping et al. (2015a,b)
Los Colorados	Massive ore body	Unclassified	EPMA	69.98	0.47	0.07	0.23		730.122	Knipping et al. (2015a,b)
Los Colorados	Massive ore body	Unclassified	EPMA	66.63	1.49	0.02	0.19		894.25	Knipping et al. (2015a,b)
Los Colorados	Massive ore body	Unclassified	EPMA	71.22	0.14	0.26	0.25		601.901	Knipping et al. (2015a,b)
Los Colorados	Massive ore body	Unclassified	EPMA	71.78	0.13	0.12	0.25		594.474	Knipping et al. (2015a,b)
Los Colorados	Massive ore body	Unclassified	EPMA	71.83	0.17	0.14	0.25		619.196	Knipping et al. (2015a,b)
Los Colorados	Massive ore body	Unclassified	EPMA	71.84	0.12	0.1	0.25		587.263	Knipping et al. (2015a,b)
Los Colorados	Massive ore body	Unclassified	EPMA	71.44	0.16	0.1	0.25		613.985	Knipping et al. (2015a,b)
Los Colorados	Massive ore body	Unclassified	EPMA	71.6	0.2	0.22	0.26		635.21	Knipping et al. (2015a,b)
Los Colorados	Massive ore body	Unclassified	EPMA	71.37	0.18	0.26	0.25		625.274	Knipping et al. (2015a,b)
Los Colorados	Massive ore body	Unclassified	EPMA	71.65	0.15	0.21	0.26		607.694	Knipping et al. (2015a,b)
Los Colorados	Massive ore body	Unclassified	EPMA	70.99	0.29	0.1	0.26		674.131	Knipping et al. (2015a,b)
Los Colorados	Massive ore body	Unclassified	EPMA	70.7	0.65	0.24	0.26		768.795	Knipping et al. (2015a,b)
Los Colorados	Massive ore body	Unclassified	EPMA	70.83	0.33	0.16	0.25		688.349	Knipping et al. (2015a,b)
Los Colorados	Massive ore body	Unclassified	EPMA	69.34	0.52	0.84	0.25		743.397	Knipping et al. (2015a,b)
Los Colorados	Massive ore body	Unclassified	EPMA	68.67	0.56	1.48	0.25		753.707	Knipping et al. (2015a,b)
Los Colorados	Massive ore body	Unclassified	EPMA	71.52	0.24	0.07	0.25		653.599	Knipping et al. (2015a,b)
Los Colorados	Massive ore body	Unclassified	EPMA	71.74	0.08	0.12	0.25		552.935	Knipping et al. (2015a,b)
Los Colorados	Massive ore body	Unclassified	EPMA	71.71	0.11	0.17	0.25		579.793	Knipping et al. (2015a,b)
Los Colorados	Massive ore body	Unclassified	EPMA	71.61	0.13	0.13	0.25		594.687	Knipping et al. (2015a,b)
Los Colorados	Massive ore body	Unclassified	EPMA	71.61	0.17	0.11	0.26		619.487	Knipping et al. (2015a,b)
Los Colorados	Massive ore body	Unclassified	EPMA	70.46	0.46	0.09	0.24		726.763	Knipping et al. (2015a,b)
Los Colorados	Massive ore body	Unclassified	EPMA	71.86	0.12	0.08	0.25		587.238	Knipping et al. (2015a,b)
Los Colorados	Massive ore body	Unclassified	EPMA	71.52	0.14	0.16	0.26		601.517	Knipping et al. (2015a,b)
Los Colorados	Massive ore body	Unclassified	EPMA	71.42	0.12	0.31	0.25		587.782	Knipping et al. (2015a,b)
Los Colorados	Massive ore body	Unclassified	EPMA	71.75	0.14	0.08	0.26		601.224	Knipping et al. (2015a,b)
Los Colorados	Massive ore body	Unclassified	EPMA	69.94	0.25	1.24	0.25		660.098	Knipping et al. (2015a,b)
Los Colorados	Massive ore body	Unclassified	EPMA	71.7	0.15	0.1	0.25		607.63	Knipping et al. (2015a,b)
Los Colorados	Massive ore body	Unclassified	EPMA	71.42	0.18	0.1	0.25		625.207	Knipping et al. (2015a,b)
Los Colorados	Massive ore body	Unclassified	EPMA	71.17	0.2	0.11	0.25		635.802	Knipping et al. (2015a,b)
Los Colorados	Massive ore body	Unclassified	EPMA	71.55	0.15	0.15	0.25		607.823	Knipping et al. (2015a,b)
Los Colorados	Massive ore body	Unclassified	EPMA	71.68	0.19	0.12	0.25		630.085	Knipping et al. (2015a,b)
Los Colorados	Massive ore body	Unclassified	EPMA	71.52	0.16	0.14	0.25		613.88	Knipping et al. (2015a,b)
Los Colorados	Massive ore body	Unclassified	EPMA	70.85	0.68	0.25	0.26		774.306	Knipping et al. (2015a,b)
Los Colorados	Massive ore body	Unclassified	EPMA	71.63	0.15	0.13	0.25		607.72	Knipping et al. (2015a,b)
Los Colorados	Massive ore body	Unclassified	EPMA	71.58	0.16	0.18	0.25		613.801	Knipping et al. (2015a,b)
Los Colorados	Massive ore body	Unclassified	EPMA	71.44	0.18	0.16	0.25		625.18	Knipping et al. (2015a,b)
Los Colorados	Massive ore body	Unclassified	EPMA	71.92	0.19	0.13	0.23		629.76	Knipping et al. (2015a,b)
Los Colorados	Massive ore body	Unclassified	EPMA	71.79	0.18	0.11	0.24		624.71	Knipping et al. (2015a,b)
Los Colorados	Massive ore body	Unclassified	EPMA	71.26	0.19	0.51	0.24		630.657	Knipping et al. (2015a,b)
Los Colorados	Massive ore body	Unclassified	EPMA	71.88	0.17	0.14	0.24		619.13	Knipping et al. (2015a,b)
Los Colorados	Massive ore body	Unclassified	EPMA	71.95	0.17	0.11	0.24		619.037	Knipping et al. (2015a,b)
Los Colorados	Massive ore body	Unclassified	EPMA	71.87	0.15	0.13	0.24		607.41	Knipping et al. (2015a,b)
Los Colorados	Massive ore body	Unclassified	EPMA	72.06	0.06	0.14	0.24		529.756	Knipping et al. (2015a,b)
Los Colorados	Massive ore body	Unclassified	EPMA	71.77	0.08	0.13	0.23		552.901	Knipping et al. (2015a,b)
Los Colorados	Massive ore body	Unclassified	EPMA	71.87	0.15	0.1	0.24		607.41	Knipping et al. (2015a,b)
Los Colorados	Massive ore body	Unclassified	EPMA	71.73	0.2	0.16	0.24		635.031	Knipping et al. (2015a,b)
Los Colorados	Massive ore body	Unclassified	EPMA	71.75	0.18	0.1	0.24		624.764	Knipping et al. (2015a,b)
Los Colorados	Massive ore body	Unclassified	EPMA	71.76	0.17	0.15	0.24		619.288	Knipping et al. (2015a,b)
Los Colorados	Massive ore body	Unclassified	EPMA	71.76	0.13	0.1	0.23		594.499	Knipping et al. (2015a,b)
Los Colorados	Massive ore body	Unclassified	EPMA	72.1	0.14	0.05	0.23		600.78	Knipping et al. (2015a,b)
Los Colorados	Massive ore body	Unclassified	EPMA	71.86	0.1	0.1	0.24		571.409	Knipping et al. (2015a,b)
Los Colorados	Massive ore body	Unclassified	EPMA	71.52	0.1	0.1	0.24		571.813	Knipping et al. (2015a,b)
Los Colorados	Massive ore body	Unclassified	EPMA	72.11	0.05	0.04	0.24		515.881	Knipping et al. (2015a,b)
Los Colorados	Massive ore body	Unclassified	EPMA	71.93	0.07	0.26	0.24		541.968	Knipping et al. (2015a,b)
Los Colorados	Massive ore body	Unclassified	EPMA	71.07	0.3	0.13	0.25		677.638	Knipping et al. (2015a,b)
Los Colorados	Massive ore body	Unclassified	EPMA	69.5	0.48	0.08	0.25		733.454	Knipping et al. (2015a,b)
Los Colorados	Massive ore body	Unclassified	EPMA	71.71	0.19	0.07	0.25		630.045	Knipping et al. (2015a,b)
Los Colorados	Massive ore body	Unclassified	EPMA	71.07	0.26	0.1	0.24		662.507	Knipping et al. (2015a,b)
Los Colorados	Massive ore body	Unclassified	EPMA	71.48	0.2	0.09	0.25		635.375	Knipping et al. (2015a,b)
Los Colorados	Massive ore body	Unclassified	EPMA	71.41	0.26	0.09	0.25		662.01	Knipping et al. (2015a,b)
Los Colorados	Massive ore body	Unclassified	EPMA	71.62	0.21	0.17	0.24		640.004	Knipping et al. (2015a,b)
Los Colorados	Massive ore body	Unclassified	EPMA	71.85	0.15	0.08	0.25		607.436	Knipping et al. (2015a,b)
Los Colorados	Massive ore body	Unclassified	EPMA	72.06	0.12	0.1	0.25		586.993	Knipping et al. (2015a,b)
Los Colorados	Massive ore body	Unclassified	EPMA	71.69	0.09	0.04	0.25		562.718	Knipping et al. (2015a,b)
Los Colorados	Massive ore body	Unclassified	EPMA	71.76	0.09	0.09	0.24		562.636	Knipping et al. (2015a,b)
Los Colorados	Massive ore body	Unclassified	EPMA	71.92	0.09	0.04	0.24		562.45	Knipping et al. (2015a,b)
Los Colorados	Massive ore body	Unclassified	EPMA	71.88	0.1	0.06	0.25		571.385	Knipping et al. (2015a,b)
Los Colorados	Massive ore body	Unclassified	EPMA	71.72	0.12	0.19	0.25		587.411	Knipping et al. (2015a,b)
Los Colorados	Massive ore body	Unclassified	EPMA	71.88	0.07	0.17	0.25		542.023	Knipping et al. (2015a,b)
Los Colorados	Massive ore body	Unclassified	EPMA	71.32	0.08	0.27	0.28		553.415	Knipping et al. (2015a,b)
Los Colorados	Massive ore body	Unclassified	EPMA	71.52	0.08	0.28	0.28		553.186	Knipping et al. (2015a,b)
Los Colorados	Massive ore body	Unclassified	EPMA	71.49	0.08	0.23	0.28		553.22	Knipping et al. (2015a,b)
Los Colorados	Massive ore body	Unclassified	EPMA	71.64	0.09	0.22	0.28		562.776	Knipping et al. (2015a,b)
Los Colorados	Massive ore body	Unclassified	EPMA	71.16	0.09	0.37	0.27		563.338	Knipping et al. (2015a,b)
Los Colorados	Massive ore body	Unclassified	EPMA	71.09	0.09	0.43	0.28		563.42	Knipping et al. (2015a,b)
Los Colorados	Massive ore body	Unclassified	EPMA	70.97	0.11	0.4	0.28		580.696	Knipping et al. (2015a,b)
Los Colorados	Massive ore body	Unclassified	EPMA	71.58	0.07	0.29	0.28		542.356	Knipping et al. (2015a,b)
Los Colorados	Massive ore body	Unclassified	EPMA	71.82	0.05	0.12	0.28		516.181	Knipping et al. (2015a,b)
Los Colorados	Massive ore body	Unclassified	EPMA	71.04	0.11	0.42	0.28		580.61	Knipping et al. (2015a,b)
Los Colorados	Massive ore body	Unclassified	EPMA	71.49	0.08	0.3	0.28		553.22	Knipping et al. (2015a,b)
Los Colorados	Massive ore body	Unclassified	EPMA	71.58	0.05	0.3	0.28		516.431	Knipping et al. (2015a,b)
Los Colorados	Massive ore body	Unclassified	EPMA	71.07	0.07	0.49	0.28		542.925	Knipping et al. (2015a,b)
Los Colorados	Massive ore body	Unclassified	EPMA	71.45	0.07	0.33	0.28		542.501	Knipping et al. (2015a,b)
Los Colorados	Massive ore body	Unclassified	EPMA	70.4	0.1	0.73	0.28		573.162	Knipping et al. (2015a,b)
Los Colorados	Massive ore body	Unclassified	EPMA	71.74	0.04	0.23	0.28		499.961	Knipping et al. (2015a,b)
Los Colorados	Massive ore body	Unclassified	EPMA	71.88	0.04	0.18	0.28		499.822	Knipping et al. (2015a,b)
Los Colorados	Massive ore body	Unclassified	EPMA	71.94	0.03	0.16	0.28		479.716	Knipping et al. (2015a,b)
Los Colorados	Massive ore body	Unclassified	EPMA	72.07	0.02	0.11	0.28		453.046	Knipping et al. (2015a,b)
Los Colorados	Massive ore body	Unclassified	EPMA	71.72	0.03	0.15	0.28		479.924	Knipping et al. (2015a,b)
Los Colorados	Massive ore body	Unclassified	EPMA	71.98	0.03	0.14	0.33		479.679	Knipping et al. (2015a,b)
Los Colorados	Massive ore body	Unclassified	EPMA	72.06	0.04	0.17	0.33		499.643	Knipping et al. (2015a,b)
Los Colorados	Massive ore body	Unclassified	EPMA	71.94	0.04	0.25	0.33		499.762	Knipping et al. (2015a,b)
Los Colorados	Massive ore body	Unclassified	EPMA	71.52	0.05	0.38	0.32		516.493	Knipping et al. (2015a,b)
Los Colorados	Massive ore body	Unclassified	EPMA	72.02	0.03	0.13	0.33		479.641	Knipping et al. (2015a,b)
Los Colorados	Massive ore body	Unclassified	EPMA	71.57	0.03	0.34	0.33		480.067	Knipping et al. (2015a,b)
Los Colorados	Massive ore body	Unclassified	EPMA	71.84	0.04	0.25	0.33		499.861	Knipping et al. (2015a,b)
Los Colorados	Massive ore body	Unclassified	EPMA	70.84	0.06	0.6	0.32		531.076	Knipping et al. (2015a,b)
Los Colorados	Massive ore body	Unclassified	EPMA	71.48	0.05	0.43	0.33		516.535	Knipping et al. (2015a,b)
Los Colorados	Massive ore body	Unclassified	EPMA	71.75	0.04	0.26	0.32		499.951	Knipping et al. (2015a,b)
Los Colorados	Massive ore body	Unclassified	EPMA	71.68	0.03	0.29	0.33		479.962	Knipping et al. (2015a,b)
Los Colorados	Massive ore body	Unclassified	EPMA	71.22	0.03	0.37	0.32		480.4	Knipping et al. (2015a,b)
Los Colorados	Massive ore body	Unclassified	EPMA	71.82	0.02	0.19	0.32		453.266	Knipping et al. (2015a,b)
Los Colorados	Massive ore body	Unclassified	EPMA	71.62	0.02	0.23	0.32		453.442	Knipping et al. (2015a,b)
Los Colorados	Massive ore body	Unclassified	EPMA	71.33	0.03	0.44	0.32		480.295	Knipping et al. (2015a,b)
Los Colorados	Massive ore body	Unclassified	EPMA	71.42	0.02	0.43	0.32		453.619	Knipping et al. (2015a,b)
Los Colorados	Massive ore body	Unclassified	EPMA	71.53	0.01	0.31	0.32		412.166	Knipping et al. (2015a,b)
Los Colorados	Massive ore body	Unclassified	EPMA	71.14	0.01	0.53	0.3		412.473	Knipping et al. (2015a,b)
Los Colorados	Massive ore body	Unclassified	EPMA	71.57	0.01	0.31	0.3		412.134	Knipping et al. (2015a,b)
Los Colorados	Massive ore body	Unclassified	EPMA	71.7	0.01	0.24	0.31		412.032	Knipping et al. (2015a,b)
Los Colorados	Massive ore body	Unclassified	EPMA	71.72	0.02	0.19	0.32		453.354	Knipping et al. (2015a,b)
Los Colorados	Massive ore body	Unclassified	EPMA	71.48	0.02	0.33	0.32		453.566	Knipping et al. (2015a,b)
Los Colorados	Massive ore body	Unclassified	EPMA	71.68	0.02	0.25	0.32		453.389	Knipping et al. (2015a,b)
Los Colorados	Massive ore body	Unclassified	EPMA	71.18	0.02	0.42	0.32		453.832	Knipping et al. (2015a,b)
Los Colorados	Massive ore body	Unclassified	EPMA	71.64	0.02	0.26	0.32		453.424	Knipping et al. (2015a,b)
Los Colorados	Massive ore body	Unclassified	EPMA	69.7	0.04	0.27	0.29		502.031	Knipping et al. (2015a,b)
Los Colorados	Late stage vein event (hydrothermal)	Mgt-4	EPMA	68.5932	0.527874	0.127872	0.243674		746.557	Deditius et al. (2018)
Los Colorados	Late stage vein event (hydrothermal)	Mgt-4	EPMA	69.2259	0.465799	0.127678	0.240315		730.343	Deditius et al. (2018)
Los Colorados	Late stage vein event (hydrothermal)	Mgt-4	EPMA	69.9841	0.258165	0.119337	0.240903		663.374	Deditius et al. (2018)
Los Colorados	Late stage vein event (hydrothermal)	Mgt-4	EPMA	71.1389	0.0704204	0.132973	0.242144		543.325	Deditius et al. (2018)
Los Colorados	Late stage vein event (hydrothermal)	Mgt-4	EPMA	68.0214	0.699837	0.128372	0.242914		783.326	Deditius et al. (2018)
Los Colorados	Late stage vein event (hydrothermal)	Mgt-4	EPMA	68.3371	0.509681	0.140364	0.240787		742.73	Deditius et al. (2018)
Los Colorados	Late stage vein event (hydrothermal)	Mgt-4	EPMA	70.5597	0.161525	0.0829998	0.236056		616.045	Deditius et al. (2018)
Los Colorados	Late stage vein event (hydrothermal)	Mgt-4	EPMA	71.5389	0.0928822	0.0727505	0.239303		565.536	Deditius et al. (2018)
Los Colorados	Late stage vein event (hydrothermal)	Mgt-4	EPMA	70.6182	0.101944	0.470903	0.23669		574.548	Deditius et al. (2018)
Los Colorados	Late stage vein event (hydrothermal)	Mgt-4	EPMA	68.4597	0.62053	0.152169	0.239177		766.987	Deditius et al. (2018)
Los Colorados	Late stage vein event (hydrothermal)	Mgt-4	EPMA	69.2056	0.355025	0.150748	0.237411		699.025	Deditius et al. (2018)
Los Colorados	Late stage vein event (hydrothermal)	Mgt-4	EPMA	70.5985	0.227244	0.140148	0.237169		649.361	Deditius et al. (2018)
Los Colorados	Late stage vein event (hydrothermal)	Mgt-4	EPMA	70.1143	0.227112	0.158064	0.235374		650	Deditius et al. (2018)
Los Colorados	Late stage vein event (hydrothermal)	Mgt-4	EPMA	70.8345	0.196099	0.0927778	0.233611		634.331	Deditius et al. (2018)
Los Colorados	Late stage vein event (hydrothermal)	Mgt-4	EPMA	70.6625	0.186731	0.0681265	0.233224		629.788	Deditius et al. (2018)
Los Colorados	Late stage vein event (hydrothermal)	Mgt-4	EPMA	69.5423	0.421131	0.0971164	0.233673		717.955	Deditius et al. (2018)
Los Colorados	Late stage vein event (hydrothermal)	Mgt-4	EPMA	70.6896	0.200683	0.0869703	0.233737		636.806	Deditius et al. (2018)
Los Colorados	Late stage vein event (hydrothermal)	Mgt-4	EPMA	71.6384	0.079921	0.0710581	0.241404		552.97	Deditius et al. (2018)
Los Colorados	Late stage vein event (hydrothermal)	Mgt-4	EPMA	69.7188	0.362538	0.130136	0.241035		700.546	Deditius et al. (2018)
Los Colorados	Late stage vein event (hydrothermal)	Mgt-4	EPMA	69.0722	0.391215	0.139424	0.240324		710.238	Deditius et al. (2018)
Los Colorados	Late stage vein event (hydrothermal)	Mgt-4	EPMA	69.3063	0.331273	0.0964078	0.239167		691.165	Deditius et al. (2018)
Los Colorados	Late stage vein event (hydrothermal)	Mgt-4	EPMA	71.2024	0.0802244	0.0761713	0.23709		553.779	Deditius et al. (2018)
Los Colorados	Late stage vein event (hydrothermal)	Mgt-4	EPMA	68.2065	0.547187	0.155654	0.23463		751.677	Deditius et al. (2018)
Los Colorados	Late stage vein event (hydrothermal)	Mgt-4	EPMA	69.3377	0.324933	0.179134	0.237317		688.988	Deditius et al. (2018)
Los Colorados	Late stage vein event (hydrothermal)	Mgt-4	EPMA	70.3909	0.408432	0.225659	0.232418		713.011	Deditius et al. (2018)
Los Colorados	Late stage vein event (hydrothermal)	Mgt-4	EPMA	68.8636	0.365485	0.164474	0.238531		702.847	Deditius et al. (2018)
Los Colorados	Late stage vein event (hydrothermal)	Mgt-4	EPMA	71.1478	0.0842259	0.162088	0.236408		557.842	Deditius et al. (2018)
Los Colorados	Late stage vein event (hydrothermal)	Mgt-4	EPMA	71.0461	0.0978301	0.0904691	0.230247		570.51	Deditius et al. (2018)
Los Colorados	Late stage vein event (hydrothermal)	Mgt-4	EPMA	69.378	0.262351	0.120884	0.235358		665.965	Deditius et al. (2018)
Los Colorados	Late stage vein event (hydrothermal)	Mgt-4	EPMA	71.5525	0.06081	0.0818877	0.234657		531.339	Deditius et al. (2018)
Los Colorados	Late stage vein event (hydrothermal)	Mgt-4	EPMA	70.8881	0.173744	0.0990025	0.240056		622.53	Deditius et al. (2018)
Los Colorados	Late stage vein event (hydrothermal)	Mgt-4	EPMA	67.6793	0.309614	0.924978	0.227782		686.35	Deditius et al. (2018)
Los Colorados	Late stage vein event (hydrothermal)	Mgt-4	EPMA	70.7523	0.108172	0.104293	0.233549		579.505	Deditius et al. (2018)
Los Colorados	Late stage vein event (hydrothermal)	Mgt-4	EPMA	71.2136	0.115761	0.0759555	0.230375		584.864	Deditius et al. (2018)
Los Colorados	Late stage vein event (hydrothermal)	Mgt-4	EPMA	71.1599	0.155419	0.0862251	0.230917		611.633	Deditius et al. (2018)
Los Colorados	Late stage vein event (hydrothermal)	Mgt-4	EPMA	68.4963	0.406441	0.15807	0.242456		715.595	Deditius et al. (2018)
Los Colorados	Late stage vein event (hydrothermal)	Mgt-4	EPMA	68.6068	0.497211	0.158144	0.230543		739.247	Deditius et al. (2018)
Los Colorados	Late stage vein event (hydrothermal)	Mgt-4	EPMA	71.4399	0.0822224	0.112018	0.232803		555.522	Deditius et al. (2018)
Los Colorados	Late stage vein event (hydrothermal)	Mgt-4	EPMA	69.0503	0.413166	0.123995	0.232263		716.563	Deditius et al. (2018)
Los Colorados	Late stage vein event (hydrothermal)	Mgt-4	EPMA	69.2489	0.338672	0.139056	0.230834		693.7	Deditius et al. (2018)
Los Colorados	Late stage vein event (hydrothermal)	Mgt-4	EPMA	68.8479	0.515605	0.1357	0.233864		743.231	Deditius et al. (2018)
Los Colorados	Late stage vein event (hydrothermal)	Mgt-4	EPMA	71.5278	0.107618	0.0947118	0.233675		578.114	Deditius et al. (2018)
Los Colorados	Late stage vein event (hydrothermal)	Mgt-4	EPMA	71.3168	0.0831192	0.126142	0.230006		556.555	Deditius et al. (2018)
Los Colorados	Late stage vein event (hydrothermal)	Mgt-4	EPMA	69.0871	0.377216	0.149921	0.232395		706.058	Deditius et al. (2018)
Los Colorados	Late stage vein event (hydrothermal)	Mgt-4	EPMA	68.4984	0.645806	0.13554	0.234234		772.013	Deditius et al. (2018)
Los Colorados	Late stage vein event (hydrothermal)	Mgt-4	EPMA	71.0119	0.089178	0.174037	0.227937		562.745	Deditius et al. (2018)
Los Colorados	Late stage vein event (hydrothermal)	Mgt-4	EPMA	71.5022	0.0888161	0.104702	0.229098		561.832	Deditius et al. (2018)
Los Colorados	Late stage vein event (hydrothermal)	Mgt-4	EPMA	69.9521	0.273308	0.141366	0.225087		669.403	Deditius et al. (2018)
Los Colorados	Late stage vein event (hydrothermal)	Mgt-4	EPMA	68.8374	0.388697	0.157043	0.230653		709.888	Deditius et al. (2018)
Los Colorados	Late stage vein event (hydrothermal)	Mgt-4	EPMA	71.1355	0.219112	0.17734	0.230892		644.922	Deditius et al. (2018)
Los Colorados	Late stage vein event (hydrothermal)	Mgt-4	EPMA	70.7268	0.0858199	0.827366	0.223135		559.884	Deditius et al. (2018)
Los Colorados	Late stage vein event (hydrothermal)	Mgt-4	EPMA	69.832	0.357146	0.0973412	0.229397		698.683	Deditius et al. (2018)
Los Colorados	Late stage vein event (hydrothermal)	Mgt-4	EPMA	71.5678	0.0677474	0.08267	0.233595		539.775	Deditius et al. (2018)
Los Colorados	Late stage vein event (hydrothermal)	Mgt-4	EPMA	69.2473	0.326251	0.133398	0.233949		689.576	Deditius et al. (2018)
Los Colorados	Late stage vein event (hydrothermal)	Mgt-4	EPMA	70.8157	0.0421175	0.0855681	0.229258		504.608	Deditius et al. (2018)
Los Colorados	Late stage vein event (hydrothermal)	Mgt-4	EPMA	69.6665	0.176431	0.133671	0.232251		625.672	Deditius et al. (2018)
Los Colorados	Late stage vein event (hydrothermal)	Mgt-4	EPMA	68.3398	0.472935	0.132903	0.229926		733.694	Deditius et al. (2018)
Los Colorados	Late stage vein event (hydrothermal)	Mgt-4	EPMA	70.97	0.0970171	0.0805669	0.230231		569.892	Deditius et al. (2018)
Los Colorados	Late stage vein event (hydrothermal)	Mgt-4	EPMA	69.9496	0.338202	0.118211	0.234044		692.431	Deditius et al. (2018)
Los Colorados	Late stage vein event (hydrothermal)	Mgt-4	EPMA	69.2067	0.285889	0.114217	0.225642		675.323	Deditius et al. (2018)
Los Colorados	Late stage vein event (hydrothermal)	Mgt-4	EPMA	67.6649	0.915397	0.116542	0.227655		820.261	Deditius et al. (2018)
Los Colorados	Late stage vein event (hydrothermal)	Mgt-4	EPMA	69.4628	0.313274	0.117684	0.231161		684.794	Deditius et al. (2018)
Los Colorados	Late stage vein event (hydrothermal)	Mgt-4	EPMA	71.7962	0.0179591	0.0554697	0.221128		446.545	Deditius et al. (2018)
Los Colorados	Late stage vein event (hydrothermal)	Mgt-4	EPMA	71.4345	0.0489524	0.0563509	0.226923		515.005	Deditius et al. (2018)
Los Colorados	Late stage vein event (hydrothermal)	Mgt-4	EPMA	71.1132	0.0225378	0.0707302	0.223485		461.535	Deditius et al. (2018)
Los Colorados	Late stage vein event (hydrothermal)	Mgt-4	EPMA	68.1563	0.382701	0.207825	0.222545		709.248	Deditius et al. (2018)
Los Colorados	Late stage vein event (hydrothermal)	Mgt-4	EPMA	70.2698	0.0891291	0.133128	0.224699		563.578	Deditius et al. (2018)
Los Colorados	Late stage vein event (hydrothermal)	Mgt-4	EPMA	71.6372	0.027704	0.0681145	0.221709		474.632	Deditius et al. (2018)
Los Colorados	Late stage vein event (hydrothermal)	Mgt-4	EPMA	71.2794	0.0672613	0.082218	0.225237		539.525	Deditius et al. (2018)
Los Colorados	Late stage vein event (hydrothermal)	Mgt-4	EPMA	71.1372	0.0143067	0.0669125	0.220139		433.259	Deditius et al. (2018)
Los Colorados	Late stage vein event (hydrothermal)	Mgt-4	EPMA	71.6454	0.0186641	0.069789	0.221248		449.074	Deditius et al. (2018)
Los Colorados	Late stage vein event (hydrothermal)	Mgt-4	EPMA	68.4789	0.350353	0.145477	0.222407		698.724	Deditius et al. (2018)
Los Colorados	Late stage vein event (hydrothermal)	Mgt-4	EPMA	68.9555	0.273735	0.160314	0.226201		671.087	Deditius et al. (2018)
Los Colorados	Late stage vein event (hydrothermal)	Mgt-4	EPMA	69.1322	0.279462	0.166338	0.224262		673.013	Deditius et al. (2018)
Los Colorados	Late stage vein event (hydrothermal)	Mgt-4	EPMA	70.7233	0.123232	0.122292	0.220719		591.014	Deditius et al. (2018)
Los Colorados	Late stage vein event (hydrothermal)	Mgt-4	EPMA	71.6543	0.0298746	0.0827408	0.227127		479.702	Deditius et al. (2018)
Los Colorados	Late stage vein event (hydrothermal)	Mgt-4	EPMA	71.6042	0.0488951	0.0834722	0.224326		514.742	Deditius et al. (2018)
Los Colorados	Late stage vein event (hydrothermal)	Mgt-4	EPMA	70.8357	0.135401	0.0880015	0.218424		599.35	Deditius et al. (2018)
Los Colorados	Late stage vein event (hydrothermal)	Mgt-4	EPMA	69.0312	0.356413	0.155133	0.227943		699.745	Deditius et al. (2018)
Los Colorados	Late stage vein event (hydrothermal)	Mgt-4	EPMA	68.3248	0.286707	0.152524	0.226749		677.002	Deditius et al. (2018)
Los Colorados	Late stage vein event (hydrothermal)	Mgt-4	EPMA	69.3696	0.25293	0.138103	0.222046		662.158	Deditius et al. (2018)
Los Colorados	Late stage vein event (hydrothermal)	Mgt-4	EPMA	68.7606	0.786068	0.0908635	0.213985		797.276	Deditius et al. (2018)
Los Colorados	Late stage vein event (hydrothermal)	Mgt-4	EPMA	71.6172	0.0491864	0.0785604	0.22056		515.17	Deditius et al. (2018)
Los Colorados	Late stage vein event (hydrothermal)	Mgt-4	EPMA	71.2962	0.157986	0.110821	0.222466		612.986	Deditius et al. (2018)
Los Colorados	Late stage vein event (hydrothermal)	Mgt-4	EPMA	69.5466	0.628756	0.214842	0.216629		766.659	Deditius et al. (2018)
Los Colorados	Late stage vein event (hydrothermal)	Mgt-4	EPMA	70.1852	0.178167	0.113068	0.217199		625.901	Deditius et al. (2018)
Los Colorados	Late stage vein event (hydrothermal)	Mgt-4	EPMA	71.8612	0.0594729	0.0780784	0.216686		529.289	Deditius et al. (2018)
Los Colorados	Late stage vein event (hydrothermal)	Mgt-4	EPMA	72.1646	0.0323443	0.0843481	0.212951		484.644	Deditius et al. (2018)
Los Colorados	Late stage vein event (hydrothermal)	Mgt-4	EPMA	69.7982	0.321835	0.0859152	0.211261		687.212	Deditius et al. (2018)
Los Colorados	Late stage vein event (hydrothermal)	Mgt-4	EPMA	71.5766	0.0378132	0.0886747	0.217586		496.12	Deditius et al. (2018)
Los Colorados	Late stage vein event (hydrothermal)	Mgt-4	EPMA	71.5842	0.0747265	0.12556	0.216246		547.582	Deditius et al. (2018)
Los Colorados	Late stage vein event (hydrothermal)	Mgt-4	EPMA	69.8299	0.308235	0.135604	0.269383		682.459	Deditius et al. (2018)
Los Colorados	Late stage vein event (hydrothermal)	Mgt-4	EPMA	69.9998	0.271157	0.110622	0.261557		668.498	Deditius et al. (2018)
Los Colorados	Late stage vein event (hydrothermal)	Mgt-4	EPMA	69.1367	0.374755	0.128983	0.262923		705.233	Deditius et al. (2018)
Los Colorados	Late stage vein event (hydrothermal)	Mgt-4	EPMA	69.8918	0.227359	0.136453	0.26634		650.433	Deditius et al. (2018)
Los Colorados	Late stage vein event (hydrothermal)	Mgt-4	EPMA	67.5498	0.603679	0.178249	0.267077		765.191	Deditius et al. (2018)
Los Colorados	Late stage vein event (hydrothermal)	Mgt-4	EPMA	67.4908	0.463794	0.197741	0.269288		732.855	Deditius et al. (2018)
Los Colorados	Late stage vein event (hydrothermal)	Mgt-4	EPMA	71.1786	0.123028	0.10532	0.262134		590.295	Deditius et al. (2018)
Los Colorados	Late stage vein event (hydrothermal)	Mgt-4	EPMA	70.2461	0.196868	0.143132	0.267768		635.535	Deditius et al. (2018)
Los Colorados	Late stage vein event (hydrothermal)	Mgt-4	EPMA	70.8113	0.149194	0.108577	0.265937		608.286	Deditius et al. (2018)
Los Colorados	Late stage vein event (hydrothermal)	Mgt-4	EPMA	70.5034	0.1633	0.398779	0.264738		617.152	Deditius et al. (2018)
Los Colorados	Late stage vein event (hydrothermal)	Mgt-4	EPMA	69.6433	0.248832	0.135561	0.271949		660.054	Deditius et al. (2018)
Los Colorados	Late stage vein event (hydrothermal)	Mgt-4	EPMA	68.1179	0.50196	0.15066	0.271537		741.265	Deditius et al. (2018)
Los Colorados	Late stage vein event (hydrothermal)	Mgt-4	EPMA	68.7095	0.426647	0.151919	0.267064		720.875	Deditius et al. (2018)
Los Colorados	Late stage vein event (hydrothermal)	Mgt-4	EPMA	69.1843	0.338338	0.144932	0.268954		693.694	Deditius et al. (2018)
Los Colorados	Late stage vein event (hydrothermal)	Mgt-4	EPMA	66.4054	0.766371	0.195434	0.274366		798.546	Deditius et al. (2018)
Los Colorados	Late stage vein event (hydrothermal)	Mgt-4	EPMA	67.3924	0.531052	0.181429	0.272249		749.465	Deditius et al. (2018)
Los Colorados	Late stage vein event (hydrothermal)	Mgt-4	EPMA	68.9028	0.423206	0.172638	0.266977		719.602	Deditius et al. (2018)
Los Colorados	Late stage vein event (hydrothermal)	Mgt-4	EPMA	67.242	0.497349	0.204522	0.274198		741.716	Deditius et al. (2018)
Los Colorados	Late stage vein event (hydrothermal)	Mgt-4	EPMA	68.1643	0.595331	0.166422	0.265315		762.286	Deditius et al. (2018)
Los Colorados	Late stage vein event (hydrothermal)	Mgt-4	EPMA	69.69	0.276364	0.156726	0.263548		670.977	Deditius et al. (2018)
Los Colorados	Late stage vein event (hydrothermal)	Mgt-4	EPMA	70.5046	0.14967	0.140228	0.26449		608.984	Deditius et al. (2018)
Los Colorados	Late stage vein event (hydrothermal)	Mgt-4	EPMA	70.8802	0.101395	0.11818	0.261001		573.766	Deditius et al. (2018)
Los Colorados	Late stage vein event (hydrothermal)	Mgt-4	EPMA	71.0464	0.153567	0.217222	0.262576		610.663	Deditius et al. (2018)
Los Colorados	Late stage vein event (hydrothermal)	Mgt-4	EPMA	70.5632	0.14726	0.107601	0.268605		607.402	Deditius et al. (2018)
Los Colorados	Late stage vein event (hydrothermal)	Mgt-4	EPMA	70.8598	0.119428	0.0984467	0.270916		588.056	Deditius et al. (2018)
Los Colorados	Late stage vein event (hydrothermal)	Mgt-4	EPMA	71.598	0.0495597	0.074898	0.259638		515.752	Deditius et al. (2018)
Los Colorados	Late stage vein event (hydrothermal)	Mgt-4	EPMA	71.6035	0.0867547	0.080501	0.267847		559.761	Deditius et al. (2018)
Los Colorados	Late stage vein event (hydrothermal)	Mgt-4	EPMA	71.0928	0.136132	0.0898432	0.266438		599.51	Deditius et al. (2018)
Los Colorados	Late stage vein event (hydrothermal)	Mgt-4	EPMA	71.0187	0.156812	0.0933923	0.264076		612.653	Deditius et al. (2018)
Los Colorados	Late stage vein event (hydrothermal)	Mgt-4	EPMA	71.1449	0.16563	0.0919373	0.260574		617.635	Deditius et al. (2018)
Los Colorados	Late stage vein event (hydrothermal)	Mgt-4	EPMA	70.2408	0.0765714	0.854458	0.255442		551.088	Deditius et al. (2018)
Los Colorados	Late stage vein event (hydrothermal)	Mgt-4	EPMA	71.465	0.0767939	0.0743278	0.264801		549.922	Deditius et al. (2018)
Los Colorados	Late stage vein event (hydrothermal)	Mgt-4	EPMA	71.4715	0.0614348	0.0722727	0.25952		532.219	Deditius et al. (2018)
Los Colorados	Late stage vein event (hydrothermal)	Mgt-4	EPMA	71.1726	0.0587311	0.0769837	0.261305		529.064	Deditius et al. (2018)
Los Colorados	Late stage vein event (hydrothermal)	Mgt-4	EPMA	67.2861	0.813286	0.147307	0.266149		804.786	Deditius et al. (2018)
Los Colorados	Late stage vein event (hydrothermal)	Mgt-4	EPMA	70.1603	0.202163	0.103504	0.266056		638.274	Deditius et al. (2018)
Los Colorados	Late stage vein event (hydrothermal)	Mgt-4	EPMA	71.3583	0.0756179	0.101476	0.259908		548.794	Deditius et al. (2018)
Los Colorados	Late stage vein event (hydrothermal)	Mgt-4	EPMA	70.0797	0.232601	0.0890836	0.268399		652.479	Deditius et al. (2018)
Los Colorados	Late stage vein event (hydrothermal)	Mgt-4	EPMA	70.5985	0.155312	0.099828	0.26099		612.308	Deditius et al. (2018)
Los Colorados	Late stage vein event (hydrothermal)	Mgt-4	EPMA	71.43	0.103044	0.0783464	0.261619		574.488	Deditius et al. (2018)
Los Colorados	Late stage vein event (hydrothermal)	Mgt-4	EPMA	71.5451	0.0643122	0.0827779	0.265822		535.707	Deditius et al. (2018)
Los Colorados	Late stage vein event (hydrothermal)	Mgt-4	EPMA	71.23	0.0769399	0.0888486	0.268059		550.343	Deditius et al. (2018)
Los Colorados	Late stage vein event (hydrothermal)	Mgt-4	EPMA	70.0137	0.208187	0.0914882	0.260917		641.397	Deditius et al. (2018)
Los Colorados	Late stage vein event (hydrothermal)	Mgt-4	EPMA	70.2715	0.142383	0.103364	0.259051		604.678	Deditius et al. (2018)
Los Colorados	Late stage vein event (hydrothermal)	Mgt-4	EPMA	69.3759	0.246458	0.102417	0.259748		659.459	Deditius et al. (2018)
Los Colorados	Late stage vein event (hydrothermal)	Mgt-4	EPMA	70.6435	0.142417	0.0994185	0.257767		604.214	Deditius et al. (2018)
Los Colorados	Late stage vein event (hydrothermal)	Mgt-4	EPMA	70.3925	0.159808	0.103095	0.26071		615.261	Deditius et al. (2018)
Los Colorados	Late stage vein event (hydrothermal)	Mgt-4	EPMA	70.2647	0.1311	0.119884	0.265787		597.157	Deditius et al. (2018)
Los Colorados	Late stage vein event (hydrothermal)	Mgt-4	EPMA	70.041	0.121124	0.132917	0.265979		590.341	Deditius et al. (2018)
Los Colorados	Late stage vein event (hydrothermal)	Mgt-4	EPMA	65.6886	0.926699	0.190273	0.26642		826.12	Deditius et al. (2018)
Los Colorados	Late stage vein event (hydrothermal)	Mgt-4	EPMA	66.7268	0.584338	0.203416	0.267706		762.624	Deditius et al. (2018)
Los Colorados	Late stage vein event (hydrothermal)	Mgt-4	EPMA	66.9969	0.550636	0.21268	0.267726		754.676	Deditius et al. (2018)
Los Colorados	Late stage vein event (hydrothermal)	Mgt-4	EPMA	66.2951	0.648676	0.221471	0.270752		776.795	Deditius et al. (2018)
Los Colorados	Late stage vein event (hydrothermal)	Mgt-4	EPMA	67.0271	0.576631	0.19629	0.268124		760.387	Deditius et al. (2018)
Los Colorados	Late stage vein event (hydrothermal)	Mgt-4	EPMA	66.8559	0.606604	0.214327	0.271988		767.115	Deditius et al. (2018)
Los Colorados	Late stage vein event (hydrothermal)	Mgt-4	EPMA	66.4486	0.674374	0.2131	0.271168		781.541	Deditius et al. (2018)
Los Colorados	Late stage vein event (hydrothermal)	Mgt-4	EPMA	66.2342	0.668048	0.204062	0.265003		780.734	Deditius et al. (2018)
Los Colorados	Late stage vein event (hydrothermal)	Mgt-4	EPMA	68.0487	0.434675	0.189916	0.263596		724.193	Deditius et al. (2018)
Los Colorados	Late stage vein event (hydrothermal)	Mgt-4	EPMA	67.2128	0.53934	0.209876	0.264725		751.706	Deditius et al. (2018)
Los Colorados	Late stage vein event (hydrothermal)	Mgt-4	EPMA	68.3788	0.382976	0.190972	0.268078		708.957	Deditius et al. (2018)
Los Colorados	Late stage vein event (hydrothermal)	Mgt-4	EPMA	69.2018	0.282663	0.184729	0.26415		674.119	Deditius et al. (2018)
Los Colorados	Late stage vein event (hydrothermal)	Mgt-4	EPMA	68.6657	0.351051	0.182529	0.259863		698.641	Deditius et al. (2018)
Los Colorados	Late stage vein event (hydrothermal)	Mgt-4	EPMA	68.1552	0.355627	0.197259	0.26289		700.932	Deditius et al. (2018)
Los Colorados	Late stage vein event (hydrothermal)	Mgt-4	EPMA	65.7435	0.785055	0.182324	0.261235		803.142	Deditius et al. (2018)
Los Colorados	Late stage vein event (hydrothermal)	Mgt-4	EPMA	68.2595	0.313673	0.169543	0.266291		686.84	Deditius et al. (2018)
Los Colorados	Late stage vein event (hydrothermal)	Mgt-4	EPMA	69.2	0.261093	0.163132	0.266644		665.731	Deditius et al. (2018)
Los Colorados	Late stage vein event (hydrothermal)	Mgt-4	EPMA	71.7429	0.0382299	0.0978418	0.259586		496.733	Deditius et al. (2018)
Los Colorados	Late stage vein event (hydrothermal)	Mgt-4	EPMA	70.6617	0.0208389	0.877731	0.252976		456.909	Deditius et al. (2018)
Los Colorados	Late stage vein event (hydrothermal)	Mgt-4	EPMA	72.0204	0.0272034	0.100681	0.258145		473.057	Deditius et al. (2018)
Los Colorados	Late stage vein event (hydrothermal)	Mgt-4	EPMA	71.8379	0.067499	0.0960757	0.260645		539.188	Deditius et al. (2018)
Los Colorados	Late stage vein event (hydrothermal)	Mgt-4	EPMA	71.7341	0.0337887	0.166161	0.25729		488.075	Deditius et al. (2018)
Los Colorados	Late stage vein event (hydrothermal)	Mgt-4	EPMA	69.6721	0.362551	0.122287	0.256732		700.625	Deditius et al. (2018)
Los Colorados	Late stage vein event (hydrothermal)	Mgt-4	EPMA	69.139	0.862059	0.121389	0.258951		809.015	Deditius et al. (2018)
Los Colorados	Late stage vein event (hydrothermal)	Mgt-4	EPMA	70.1574	0.20887	0.0949486	0.255167		641.52	Deditius et al. (2018)
Los Colorados	Late stage vein event (hydrothermal)	Mgt-4	EPMA	71.5397	0.0656402	0.103109	0.260442		537.316	Deditius et al. (2018)
Los Colorados	Late stage vein event (hydrothermal)	Mgt-4	EPMA	71.6725	0.0489006	0.0995816	0.258915		514.679	Deditius et al. (2018)
Los Colorados	Late stage vein event (hydrothermal)	Mgt-4	EPMA	71.1024	0.0830083	0.0877179	0.258965		556.693	Deditius et al. (2018)
Los Colorados	Late stage vein event (hydrothermal)	Mgt-4	EPMA	71.9814	0.0250986	0.083655	0.259052		467.76	Deditius et al. (2018)
Los Colorados	Late stage vein event (hydrothermal)	Mgt-4	EPMA	71.8172	0.028719	0.0814177	0.259473		476.881	Deditius et al. (2018)
Los Colorados	Late stage vein event (hydrothermal)	Mgt-4	EPMA	72.0818	0.0237513	0.0835513	0.257912		464.059	Deditius et al. (2018)
Los Colorados	Late stage vein event (hydrothermal)	Mgt-4	EPMA	72.2775	0.026932	0.0796623	0.262672		472.152	Deditius et al. (2018)
Los Colorados	Late stage vein event (hydrothermal)	Mgt-4	EPMA	72.0708	0.0201363	0.0824872	0.258801		453.475	Deditius et al. (2018)
Los Colorados	Late stage vein event (hydrothermal)	Mgt-4	EPMA	72.2315	0.022793	0.0981644	0.259764		461.254	Deditius et al. (2018)
Los Colorados	Late stage vein event (hydrothermal)	Mgt-4	EPMA	71.9967	0.013264	0.119432	0.265462		428.055	Deditius et al. (2018)
Los Colorados	Late stage vein event (hydrothermal)	Mgt-4	EPMA	71.9957	0.0333225	0.102678	0.261463		486.861	Deditius et al. (2018)
Los Colorados	Late stage vein event (hydrothermal)	Mgt-4	EPMA	72.2563	0.0221187	0.0860938	0.261555		459.297	Deditius et al. (2018)
Los Colorados	Late stage vein event (hydrothermal)	Mgt-4	EPMA	70.7191	0.0256396	1.00892	0.255473		470.335	Deditius et al. (2018)
Los Colorados	Late stage vein event (hydrothermal)	Mgt-4	EPMA	72.0266	0.0460587	0.0880908	0.26078		509.894	Deditius et al. (2018)
Los Colorados	Late stage vein event (hydrothermal)	Mgt-4	EPMA	71.7435	0.0552144	0.0955445	0.261933		523.729	Deditius et al. (2018)
Los Colorados	Late stage vein event (hydrothermal)	Mgt-4	EPMA	72.0743	0.0539364	0.0952094	0.265721		521.606	Deditius et al. (2018)
Los Colorados	Late stage vein event (hydrothermal)	Mgt-4	EPMA	72.1304	0.0337742	0.0842569	0.259329		487.664	Deditius et al. (2018)
Los Colorados	Late stage vein event (hydrothermal)	Mgt-4	EPMA	72.001	0.0492238	0.0794105	0.261302		514.829	Deditius et al. (2018)
Los Colorados	Late stage vein event (hydrothermal)	Mgt-4	EPMA	71.6246	0.079497	0.0790316	0.258912		552.552	Deditius et al. (2018)
Los Colorados	Late stage vein event (hydrothermal)	Mgt-4	EPMA	71.9384	0.0536614	0.0765209	0.257283		521.362	Deditius et al. (2018)
Los Colorados	Late stage vein event (hydrothermal)	Mgt-4	EPMA	71.9499	0.0493571	0.0747799	0.259435		515.083	Deditius et al. (2018)
Los Colorados	Late stage vein event (hydrothermal)	Mgt-4	EPMA	72.106	0.0443622	0.0782588	0.264284		507.069	Deditius et al. (2018)
Los Colorados	Late stage vein event (hydrothermal)	Mgt-4	EPMA	72.1002	0.0476805	0.0819656	0.265997		512.367	Deditius et al. (2018)
Los Colorados	Late stage vein event (hydrothermal)	Mgt-4	EPMA	72.0746	0.0484687	0.0808823	0.25698		513.606	Deditius et al. (2018)
EL Romeral	Deep zone	Mgt-1	EPMA	72.1571	0.008717	0.008981	0.247693		404.045	Rojas et al. (2018)
EL Romeral	Deep zone	Mgt-1	EPMA	71.5426	0.039208	0.031135	0.259467		498.729	Rojas et al. (2018)
EL Romeral	Deep zone	Mgt-1	EPMA	71.0914	0.038868	0.045422	0.252385		498.559	Rojas et al. (2018)
EL Romeral	Deep zone	Mgt-1	EPMA	71.4928	0.359976	0.005	0.258505		696.938	Rojas et al. (2018)
EL Romeral	Deep zone	Mgt-1	EPMA	71.5181	0.218261	0.043946	0.249053		643.994	Rojas et al. (2018)
EL Romeral	Deep zone	Mgt-1	EPMA	68.5082	0.422119	0.819188	0.258319		719.972	Rojas et al. (2018)
EL Romeral	Deep zone	Mgt-1	EPMA	70.1892	0.190855	0.016304	0.256459		632.572	Rojas et al. (2018)
EL Romeral	Deep zone	Mgt-1	EPMA	72.0244	0.34816	0.013332	0.259185		692.408	Rojas et al. (2018)
EL Romeral	Deep zone	Mgt-1	EPMA	72.6137	0.158031	0.009754	0.254447		611.301	Rojas et al. (2018)
EL Romeral	Deep zone	Mgt-1	EPMA	72.9976	0.007118	0.012832	0.256073		392.474	Rojas et al. (2018)
EL Romeral	Deep zone	Mgt-1	EPMA	69.8049	0.881242	0.013352	0.258056		810.714	Rojas et al. (2018)
EL Romeral	Deep zone	Mgt-1	EPMA	68.7241	0.345422	0.028787	0.248621		696.74	Rojas et al. (2018)
EL Romeral	Deep zone	Mgt-1	EPMA	71.1017	0.198268	0.032912	0.254902		635.041	Rojas et al. (2018)
EL Romeral	Deep zone	Mgt-1	EPMA	72.7095	0.013278	0.008544	0.261781		427.537	Rojas et al. (2018)
EL Romeral	Deep zone	Mgt-1	EPMA	72.209	0.017083	0.00774	0.262331		443.103	Rojas et al. (2018)
EL Romeral	Deep zone	Mgt-1	EPMA	72.3413	0.025132	0.010066	0.258471		467.52	Rojas et al. (2018)
EL Romeral	Deep zone	Mgt-1	EPMA	72.0778	0.1	0.008197	0.264329		571.151	Rojas et al. (2018)
EL Romeral	Deep zone	Mgt-1	EPMA	70.5428	0.233268	0.008159	0.255888		652.099	Rojas et al. (2018)
EL Romeral	Deep zone	Mgt-1	EPMA	70.3981	0.160057	0.288909	0.25677		615.4	Rojas et al. (2018)
EL Romeral	Deep zone	Mgt-1	EPMA	70.3739	0.033693	0.113878	0.265335		489.209	Rojas et al. (2018)
EL Romeral	Deep zone	Mgt-1	EPMA	70.1376	0.184655	0.393779	0.252902		629.426	Rojas et al. (2018)
EL Romeral	Deep zone	Mgt-1	EPMA	70.3755	0.01	0.48784	0.257512		413.082	Rojas et al. (2018)
EL Romeral	Deep zone	Mgt-1	EPMA	70.356	0.027265	0.247103	0.260835		474.771	Rojas et al. (2018)
EL Romeral	Deep zone	Mgt-1	EPMA	67.1222	0.619159	0.029729	0.258364		769.219	Rojas et al. (2018)
EL Romeral	Deep zone	Mgt-1	EPMA	70.9224	0.043128	0.019575	0.270811		506.219	Rojas et al. (2018)
EL Romeral	Deep zone	Mgt-1	EPMA	70.6535	0.010157	0.320359	0.253347		413.74	Rojas et al. (2018)
EL Romeral	Deep zone	Mgt-1	EPMA	71.1267	0.008565	0.068986	0.268371		403.868	Rojas et al. (2018)
EL Romeral	Deep zone	Mgt-1	EPMA	70.4509	0.039431	0.062581	0.267606		500.234	Rojas et al. (2018)
EL Romeral	Deep zone	Mgt-1	EPMA	70.5841	0.027702	0.035603	0.269933		475.621	Rojas et al. (2018)
EL Romeral	Deep zone	Mgt-1	EPMA	69.8341	0.051897	0.033063	0.270052		521.079	Rojas et al. (2018)
EL Romeral	Deep zone	Mgt-1	EPMA	70.6239	0.014414	0.052625	0.262569		434.139	Rojas et al. (2018)
EL Romeral	Deep zone	Mgt-1	EPMA	70.8709	0.076946	0.139199	0.268817		550.759	Rojas et al. (2018)
EL Romeral	Deep zone	Mgt-1	EPMA	69.5593	0.106666	0.085767	0.258041		579.765	Rojas et al. (2018)
EL Romeral	Deep zone	Mgt-2	EPMA	72.2976	0.005465	0.009217	0.258695		379.225	Rojas et al. (2018)
EL Romeral	Deep zone	Mgt-2	EPMA	69.2807	0.073996	0.005	0.260881		549.43	Rojas et al. (2018)
EL Romeral	Deep zone	Mgt-2	EPMA	72.4272	0.008397	0.011562	0.261094		401.792	Rojas et al. (2018)
EL Romeral	Deep zone	Mgt-2	EPMA	70.0889	0.591153	0.027763	0.243307		757.905	Rojas et al. (2018)
EL Romeral	Deep zone	Mgt-2	EPMA	72.8212	0.008232	0.008913	0.259645		400.415	Rojas et al. (2018)
EL Romeral	Deep zone	Mgt-2	EPMA	71.5593	0.04215	0.402315	0.256142		503.908	Rojas et al. (2018)
EL Romeral	Deep zone	Mgt-2	EPMA	72.2983	0.005839	0.008208	0.260861		382.618	Rojas et al. (2018)
El Romeral	Shallow zone	Mgt-2	EPMA	72.4315	0.0126048	0.03	0.165915		424.713	Palma et al. (2020)
El Romeral	Shallow zone	Mgt-2	EPMA	72.5716	0.0153187	0.03	0.0986924		436.163	Palma et al. (2020)
El Romeral	Shallow zone	Mgt-2	EPMA	73.5986	0.013027	0.03	0.143485		425.704	Palma et al. (2020)
El Romeral	Shallow zone	Mgt-2	EPMA	73.4121	0.0126048	0.03	0.179237		423.929	Palma et al. (2020)
El Romeral	Shallow zone	Mgt-1	EPMA	72.7895	0.0168265	0.03	0.161497		441.684	Palma et al. (2020)
El Romeral	Shallow zone	Mgt-1	EPMA	73.233	0.0164043	0.03	0.192627		439.761	Palma et al. (2020)
El Romeral	Shallow zone	Mgt-2	EPMA	72.9061	0.00910681	0.03	0.183587		405.886	Palma et al. (2020)
El Romeral	Shallow zone	Mgt-1	EPMA	72.8441	0.012846	0.03	0.170401		425.489	Palma et al. (2020)
El Romeral	Shallow zone	Mgt-1	EPMA	73.4276	0.0144141	0.03	0.161361		431.814	Palma et al. (2020)
El Romeral	Shallow zone	Mgt-2	EPMA	72.9527	0.00868464	0.0733201	0.161429		403.239	Palma et al. (2020)
El Romeral	Shallow zone	Mgt-1	EPMA	71.7139	0.0203245	0.233449	0.126424		454.378	Palma et al. (2020)
El Romeral	Shallow zone	Mgt-1	EPMA	72.6958	0.0109764	0.03	0.183927		416.526	Palma et al. (2020)
El Romeral	Shallow zone	Mgt-2	EPMA	73.3576	0.00916712	0.03	0.0895845		405.91	Palma et al. (2020)
El Romeral	Shallow zone	Mgt-1	EPMA	73.3574	0.0101321	0.03	0.116772		411.485	Palma et al. (2020)
El Romeral	Shallow zone	Mgt-1	LA-ICP-MS	73.1	0.0292	0.122	0.1423	19.3	476.807	Palma et al. (2020)
El Romeral	Shallow zone	Mgt-1	LA-ICP-MS	73.1	0.0379	0.0279	0.1334	17.64	494.793	Palma et al. (2020)
El Romeral	Shallow zone	Mgt-1	LA-ICP-MS	73.1	0.0528	0.0347	0.1232	19.2	518.937	Palma et al. (2020)
El Romeral	Shallow zone	Mgt-1	LA-ICP-MS	73.1	0.0606	0.0463	0.1238	18.52	529.419	Palma et al. (2020)
El Romeral	Shallow zone	Mgt-1	LA-ICP-MS	73.1	0.027	0.0299	0.1392	18.3	471.567	Palma et al. (2020)
El Romeral	Shallow zone	Mgt-1	LA-ICP-MS	73.1	0.075	0.12	0.1417	18.76	546.191	Palma et al. (2020)
El Romeral	Shallow zone	Mgt-1	LA-ICP-MS	73.1	0.0548	0.086	0.1474	18.99	521.738	Palma et al. (2020)
El Romeral	Shallow zone	Mgt-1	LA-ICP-MS	73.1	0.0386	0.0352	0.1495	19.05	496.087	Palma et al. (2020)
El Romeral	Shallow zone	Mgt-1	LA-ICP-MS	73.1	0.0489	0.077	0.1421	19.2	513.216	Palma et al. (2020)
El Romeral	Shallow zone	Mgt-1	LA-ICP-MS	73.1	0.051	0.0512	0.1419	19.81	516.34	Palma et al. (2020)
El Romeral	Shallow zone	Mgt-1	LA-ICP-MS	73.1	0.0593	0.069	0.1354	18.49	527.751	Palma et al. (2020)
El Romeral	Shallow zone	Mgt-1	LA-ICP-MS	73.1	0.084	0.116	0.1451	20	555.392	Palma et al. (2020)
El Romeral	Shallow zone	Mgt-1	LA-ICP-MS	73.1	0.0639	0.031	0.1485	19	533.526	Palma et al. (2020)
El Romeral	Shallow zone	Mgt-1	LA-ICP-MS	73.1	0.0534	0.0106	0.1429	18.2	519.786	Palma et al. (2020)
El Romeral	Shallow zone	Mgt-1	LA-ICP-MS	73.1	0.162	0.11	0.1219	20.3	612.996	Palma et al. (2020)
El Romeral	Shallow zone	Mgt-1	LA-ICP-MS	73.1	0.133	0.049	0.1185	20.04	594.887	Palma et al. (2020)
El Romeral	Shallow zone	Mgt-1	LA-ICP-MS	73.1	0.072	0.0129	0.1114	19.8	542.926	Palma et al. (2020)
El Romeral	Shallow zone	Mgt-1	LA-ICP-MS	73.1	0.0497	0.057	0.1177	19.34	514.419	Palma et al. (2020)
El Romeral	Shallow zone	Mgt-1	LA-ICP-MS	73.1	0.127	0.103	0.1172	20.7	590.753	Palma et al. (2020)
El Romeral	Shallow zone	Mgt-1	LA-ICP-MS	73.1	0.131	0.0473	0.1051	19.13	593.525	Palma et al. (2020)
El Romeral	Shallow zone	Mgt-1	LA-ICP-MS	73.1	0.15	0.084	0.106	18.27	605.843	Palma et al. (2020)
El Romeral	Shallow zone	Mgt-1	LA-ICP-MS	73.1	0.056	0.0324	0.1092	17.69	523.38	Palma et al. (2020)
El Romeral	Shallow zone	Mgt-1	LA-ICP-MS	73.1	0.065	0.069	0.1116	18.63	534.857	Palma et al. (2020)
El Romeral	Shallow zone	Mgt-1	LA-ICP-MS	73.1	0.0111	0.0087	0.1017	17.28	416.848	Palma et al. (2020)
El Romeral	Shallow zone	Mgt-1	LA-ICP-MS	73.1	0.0071	0.0071	0.1027	17.09	392.265	Palma et al. (2020)
El Romeral	Shallow zone	Mgt-1	LA-ICP-MS	73.1	0.0572	0.0483	0.1017	17.53	524.993	Palma et al. (2020)
El Romeral	Shallow zone	Mgt-2	LA-ICP-MS	73.1	0.0749	0.0253	0.1239	26.3	546.084	Palma et al. (2020)
El Romeral	Shallow zone	Mgt-2	LA-ICP-MS	73.1	0.0402	0.0278	0.1286	24.7	498.975	Palma et al. (2020)
El Romeral	Shallow zone	Mgt-2	LA-ICP-MS	73.1	0.0259	0.0175	0.1289	21.2	468.815	Palma et al. (2020)
El Romeral	Shallow zone	Mgt-2	LA-ICP-MS	73.1	0.00428	0.000555	0.1453	19.7	366.452	Palma et al. (2020)
El Romeral	Shallow zone	Mgt-2	LA-ICP-MS	73.1	0.0171	0.0357	0.1401	18.56	442.411	Palma et al. (2020)
El Romeral	Shallow zone	Mgt-2	LA-ICP-MS	73.1	0.0148	0.0113	0.1267	17.9	433.658	Palma et al. (2020)
El Romeral	Shallow zone	Mgt-2	LA-ICP-MS	73.1	0.0252	0.0231	0.1378	19.56	467.012	Palma et al. (2020)
El Romeral	Shallow zone	Mgt-2	LA-ICP-MS	73.1	0.0174	0.0085	0.1312	18	443.479	Palma et al. (2020)
El Romeral	Shallow zone	Mgt-2	LA-ICP-MS	73.1	0.0759	0.0352	0.1314	28.1	547.15	Palma et al. (2020)
El Romeral	Shallow zone	Mgt-2	LA-ICP-MS	73.1	0.0037	0.0045	0.1443	18.5	359.393	Palma et al. (2020)
El Romeral	Shallow zone	Mgt-2	LA-ICP-MS	73.1	0.096	0.031	0.138	17.71	566.498	Palma et al. (2020)
El Romeral	Shallow zone	Mgt-2	LA-ICP-MS	73.1	0.0263	0.016	0.1486	17.5	469.827	Palma et al. (2020)
El Romeral	Shallow zone	Mgt-2	LA-ICP-MS	73.1	0.0113	0.00793	0.1374	17.44	417.868	Palma et al. (2020)
El Romeral	Shallow zone	Mgt-2	LA-ICP-MS	73.1	0.0042	0.00969	0.1213	17.07	365.529	Palma et al. (2020)
El Romeral	Shallow zone	Mgt-2	LA-ICP-MS	73.1	0.0159	0.0113	0.1233	18.5	437.975	Palma et al. (2020)
El Romeral	Shallow zone	Mgt-2	LA-ICP-MS	73.1	0.102	0.0411	0.1312	30.3	571.638	Palma et al. (2020)
El Romeral	Shallow zone	Mgt-2	LA-ICP-MS	73.1	0.00506	0.00801	0.1128	18.95	374.766	Palma et al. (2020)
El Romeral	Shallow zone	Mgt-2	LA-ICP-MS	73.1	0.0394	0.0426	0.1099	19.35	497.543	Palma et al. (2020)
El Romeral	Shallow zone	Mgt-2	LA-ICP-MS	73.1	0.0341	0.0108	0.1099	18.72	487.404	Palma et al. (2020)
El Romeral	Shallow zone	Mgt-2	LA-ICP-MS	73.1	0.0142	0.0108	0.1125	19.4	431.19	Palma et al. (2020)
El Romeral	Shallow zone	Mgt-2	LA-ICP-MS	73.1	0.0104	0.0061	0.116	18.9	413.152	Palma et al. (2020)
El Romeral	Shallow zone	Mgt-2	LA-ICP-MS	73.1	0.0137	0.0104	0.1114	18.1	429.066	Palma et al. (2020)
El Romeral	Shallow zone	Mgt-2	LA-ICP-MS	73.1	0.00262	0.00576	0.1045	17.59	343.266	Palma et al. (2020)
El Romeral	Deep zone	Mgt-1	LA-ICP-MS	71	0.368	0.0593	0.2624	54.1	700.18	Palma et al. (2020)
El Romeral	Deep zone	Mgt-1	LA-ICP-MS	71	0.622	0.0169	0.253	54.4	762.673	Palma et al. (2020)
El Romeral	Deep zone	Mgt-1	LA-ICP-MS	71	0.383	0.0465	0.2512	53.7	704.686	Palma et al. (2020)
El Romeral	Deep zone	Mgt-1	LA-ICP-MS	71	0.381	0.066	0.2605	57.2	704.093	Palma et al. (2020)
El Romeral	Deep zone	Mgt-1	LA-ICP-MS	71	0.363	0.0681	0.2557	55.2	698.646	Palma et al. (2020)
El Romeral	Deep zone	Mgt-1	LA-ICP-MS	71	0.333	0.0708	0.2567	55.1	689.08	Palma et al. (2020)
El Romeral	Deep zone	Mgt-1	LA-ICP-MS	71	0.349	0.0343	0.2627	55.8	694.262	Palma et al. (2020)
El Romeral	Deep zone	Mgt-1	LA-ICP-MS	71	0.288	0.116	0.2594	55.8	673.379	Palma et al. (2020)
El Romeral	Deep zone	Mgt-1	LA-ICP-MS	71	0.211	0.0311	0.2595	51.6	641.341	Palma et al. (2020)
El Romeral	Deep zone	Mgt-1	LA-ICP-MS	71	0.28	0.044	0.2648	54.5	670.389	Palma et al. (2020)
El Romeral	Deep zone	Mgt-1	LA-ICP-MS	71	0.368	0.0376	0.2549	54.4	700.18	Palma et al. (2020)
El Romeral	Deep zone	Mgt-1	LA-ICP-MS	71	0.426	0.0429	0.2617	57.5	716.881	Palma et al. (2020)
El Romeral	Deep zone	Mgt-1	LA-ICP-MS	71	0.349	0.0251	0.2543	53	694.262	Palma et al. (2020)
El Romeral	Deep zone	Mgt-1	LA-ICP-MS	71	0.418	0.0587	0.2526	53	714.687	Palma et al. (2020)
El Romeral	Deep zone	Mgt-1	LA-ICP-MS	71	0.399	0.0628	0.2569	53.1	709.343	Palma et al. (2020)
El Romeral	Deep zone	Mgt-1	LA-ICP-MS	71	0.713	0.068	0.252	55.7	780.166	Palma et al. (2020)
El Romeral	Deep zone	Mgt-1	LA-ICP-MS	71	0.444	0.118	0.25	54.5	721.702	Palma et al. (2020)
El Romeral	Deep zone	Mgt-1	LA-ICP-MS	71	0.422	0.392	0.277	60.2	715.788	Palma et al. (2020)
El Romeral	Deep zone	Mgt-1	LA-ICP-MS	71	0.263	0.117	0.2531	52.2	663.806	Palma et al. (2020)
El Romeral	Deep zone	Mgt-1	LA-ICP-MS	71	0.227	0.118	0.2543	54.4	648.678	Palma et al. (2020)
El Romeral	Deep zone	Mgt-1	LA-ICP-MS	71	0.713	0.107	0.2543	50.8	780.166	Palma et al. (2020)
El Romeral	Deep zone	Mgt-1	LA-ICP-MS	71	0.363	0.071	0.2792	59.1	698.646	Palma et al. (2020)
El Romeral	Deep zone	Mgt-2	LA-ICP-MS	73.1	0.0171	0.0065	0.2679	51.6	442.411	Palma et al. (2020)
El Romeral	Deep zone	Mgt-2	LA-ICP-MS	73.1	0.00735	0.0122	0.2706	53.9	394.106	Palma et al. (2020)
El Romeral	Deep zone	Mgt-2	LA-ICP-MS	73.1	0.262	0.084	0.2734	55.9	660.377	Palma et al. (2020)
El Romeral	Deep zone	Mgt-2	LA-ICP-MS	73.1	0.00532	0.0067	0.25	50.3	377.296	Palma et al. (2020)
El Romeral	Deep zone	Mgt-2	LA-ICP-MS	73.1	0.282	0.074	0.2864	60.9	668.063	Palma et al. (2020)
El Romeral	Deep zone	Mgt-2	LA-ICP-MS	73.1	0.184	0.0093	0.275	57.5	625.085	Palma et al. (2020)
El Romeral	Deep zone	Mgt-2	LA-ICP-MS	73.1	0.321	0.0282	0.2539	52.7	681.897	Palma et al. (2020)
El Romeral	Deep zone	Mgt-2	LA-ICP-MS	73.1	0.259	0.0203	0.255	49.9	659.185	Palma et al. (2020)
El Romeral	Deep zone	Mgt-2	LA-ICP-MS	73.1	0.027	0.0069	0.276	52.7	471.567	Palma et al. (2020)
El Romeral	Deep zone	Mgt-2	LA-ICP-MS	73.1	0.305	0.0141	0.264	52.3	676.39	Palma et al. (2020)
El Romeral	Deep zone	Mgt-2	LA-ICP-MS	73.1	0.258	0.064	0.2821	59.3	658.785	Palma et al. (2020)
Carmen	Massive ore body	Unclassified	EPMA	71.6771	0.159279	0.03	0.206425		613.25	Palma et al. (2020)
Carmen	Massive ore body	Unclassified	EPMA	71.2333	0.0970991	0.0610301	0.206085		569.649	Palma et al. (2020)
Carmen	Massive ore body	Unclassified	EPMA	70.9378	0.157892	0.03	0.317828		613.403	Palma et al. (2020)
Carmen	Massive ore body	Unclassified	EPMA	72.0037	0.110488	0.03	0.37098		579.823	Palma et al. (2020)
Carmen	Massive ore body	Unclassified	EPMA	72.0659	0.106387	0.03	0.236672		576.472	Palma et al. (2020)
Carmen	Massive ore body	Unclassified	EPMA	71.288	0.113021	0.03	0.214377		582.671	Palma et al. (2020)
Carmen	Massive ore body	Unclassified	EPMA	71.8715	0.1518	0.03	0.30403		608.514	Palma et al. (2020)
Carmen	Massive ore body	Unclassified	EPMA	71.0079	0.182619	0.03	0.223485		627.158	Palma et al. (2020)
Carmen	Massive ore body	Unclassified	EPMA	71.5914	0.209215	0.0669653	0.259374		639.672	Palma et al. (2020)
Carmen	Massive ore body	Unclassified	EPMA	70.8521	0.156866	0.03	0.304098		612.905	Palma et al. (2020)
Carmen	Massive ore body	Unclassified	EPMA	72.1672	0.159942	0.03	0.187597		613.001	Palma et al. (2020)
Carmen	Massive ore body	Unclassified	EPMA	71.062	0.246547	0.0672051	0.309739		657.019	Palma et al. (2020)
Carmen	Massive ore body	Unclassified	EPMA	70.7668	0.2062	0.03	0.214853		639.381	Palma et al. (2020)
Carmen	Massive ore body	Unclassified	EPMA	70.8285	0.303299	0.0672051	0.273715		679.18	Palma et al. (2020)
Carmen	Massive ore body	Unclassified	EPMA	70.6575	0.227429	0.0793152	0.197045		649.359	Palma et al. (2020)
Carmen	Massive ore body	Unclassified	EPMA	70.4549	0.274591	0.079495	0.283027		669.142	Palma et al. (2020)
Carmen	Massive ore body	Unclassified	EPMA	70.9068	0.23732	0.03	0.192559		653.331	Palma et al. (2020)
Carmen	Massive ore body	Unclassified	EPMA	69.2806	0.120982	0.03	0.295262		591.209	Palma et al. (2020)
Carmen	Massive ore body	Unclassified	EPMA	70.642	0.115795	0.0610301	0.237283		585.599	Palma et al. (2020)
Carmen	Massive ore body	Unclassified	EPMA	70.7276	0.119776	0.03	0.255295		588.479	Palma et al. (2020)
Carmen	Massive ore body	Unclassified	EPMA	70.2138	0.178095	0.03	0.174819		625.823	Palma et al. (2020)
Carmen	Massive ore body	Unclassified	EPMA	69.5604	0.242084	0.0733201	0.273783		657.337	Palma et al. (2020)
Carmen	Massive ore body	Unclassified	EPMA	69.8545	0.401122	0.0614498	0.280172		711.814	Palma et al. (2020)
Carmen	Massive ore body	Unclassified	EPMA	70.7201	0.209155	0.03	0.165439		640.86	Palma et al. (2020)
Carmen	Massive ore body	Unclassified	EPMA	71.3191	0.195103	0.03	0.196841		633.163	Palma et al. (2020)
Carmen	Massive ore body	Unclassified	EPMA	71.2644	0.188469	0.128175	0.259917		629.864	Palma et al. (2020)
Carmen	Massive ore body	Unclassified	EPMA	71.1091	0.155057	0.03	0.155991		611.482	Palma et al. (2020)
Carmen	Massive ore body	Unclassified	EPMA	73.0929	0.124058	0.03	0.286765		588.677	Palma et al. (2020)
Carmen	Massive ore body	Unclassified	EPMA	69.8249	0.155419	0.152216	0.26821		613.405	Palma et al. (2020)
Carmen	Massive ore body	Unclassified	EPMA	70.7587	0.0692359	0.03	0.308108		542.401	Palma et al. (2020)
Carmen	Massive ore body	Unclassified	EPMA	69.8633	0.170436	0.286566	0.250809		622.085	Palma et al. (2020)
Carmen	Massive ore body	Unclassified	EPMA	69.4127	0.219408	0.103595	0.264063		647.525	Palma et al. (2020)
Carmen	Massive ore body	Unclassified	EPMA	71.023	0.056993	0.0486802	0.348754		526.918	Palma et al. (2020)
Carmen	Massive ore body	Unclassified	EPMA	71.0466	0.0189976	0.03	0.281328		450.709	Palma et al. (2020)
Carmen	Massive ore body	Unclassified	EPMA	70.9064	0.0211688	0.03	0.27691		457.692	Palma et al. (2020)
Carmen	Massive ore body	Unclassified	EPMA	70.2453	0.106025	0.03	0.299204		578.39	Palma et al. (2020)
Carmen	Massive ore body	Unclassified	EPMA	69.7936	0.0504192	0.03	0.232321		518.947	Palma et al. (2020)
Carmen	Massive ore body	Unclassified	EPMA	72.0112	0.0428201	0.03	0.196569		504.594	Palma et al. (2020)
Carmen	Massive ore body	Unclassified	EPMA	69.4663	0.11471	0.0793751	0.304981		586.248	Palma et al. (2020)
Carmen	Massive ore body	Unclassified	EPMA	68.8981	0.2296	0.03	0.242109		652.889	Palma et al. (2020)
Carmen	Massive ore body	Unclassified	EPMA	70.8282	0.137205	0.03	0.201395		600.564	Palma et al. (2020)
Carmen	Massive ore body	Unclassified	EPMA	70.5556	0.103854	0.03	0.214921		576.221	Palma et al. (2020)
Carmen	Massive ore body	Unclassified	EPMA	70.572	0.0307581	0.03	0.24109		482.726	Palma et al. (2020)
Carmen	Massive ore body	Unclassified	EPMA	70.1973	0.276401	0.0733201	0.220019		670.223	Palma et al. (2020)
Carmen	Massive ore body	Unclassified	EPMA	68.2913	0.0722514	0.03	0.179169		548.664	Palma et al. (2020)
Carmen	Massive ore body	Unclassified	EPMA	70.7811	0.104578	0.03	0.309196		576.545	Palma et al. (2020)
Carmen	Massive ore body	Unclassified	EPMA	70.1497	0.124721	0.0733201	0.274055		592.816	Palma et al. (2020)
Carmen	Massive ore body	Unclassified	EPMA	70.5635	0.145407	0.03	0.250741		606.232	Palma et al. (2020)
Carmen	Massive ore body	Unclassified	EPMA	71.5436	0.125505	0.0670852	0.246323		591.616	Palma et al. (2020)
Carmen	Massive ore body	Unclassified	EPMA	69.3258	0.168386	0.116485	0.252169		621.666	Palma et al. (2020)
Carmen	Massive ore body	Unclassified	EPMA	69.0926	0.308003	0.03	0.306409		683.529	Palma et al. (2020)
Carmen	Massive ore body	Unclassified	EPMA	70.12	0.261142	0.0673849	0.251897		664.368	Palma et al. (2020)
Carmen	Massive ore body	Unclassified	EPMA	69.7699	0.328147	0.03	0.292611		689.387	Palma et al. (2020)
Carmen	Massive ore body	Unclassified	EPMA	71.3732	0.0468006	0.03	0.291319		511.74	Palma et al. (2020)
Carmen	Massive ore body	Unclassified	EPMA	69.9027	0.0221338	0.03	0.318236		461.475	Palma et al. (2020)
Carmen	Massive ore body	Unclassified	EPMA	70.6886	0.0290091	0.03	0.237487		478.629	Palma et al. (2020)
Carmen	Massive ore body	Unclassified	EPMA	69.8328	0.0278632	0.03	0.300223		476.731	Palma et al. (2020)
Carmen	Massive ore body	Unclassified	EPMA	71.0311	0.0394427	0.03	0.179237		499.668	Palma et al. (2020)
Carmen	Massive ore body	Unclassified	EPMA	70.7821	0.0243049	0.03	0.183723		466.754	Palma et al. (2020)
Carmen	Massive ore body	Unclassified	EPMA	70.8755	0.0402871	0.03	0.246459		501.343	Palma et al. (2020)
Carmen	Massive ore body	Unclassified	EPMA	70.3386	0.0261745	0.03	0.192491		472.063	Palma et al. (2020)
Carmen	Massive ore body	Unclassified	EPMA	70.9144	0.0343164	0.03	0.201395		489.953	Palma et al. (2020)
Carmen	Massive ore body	Unclassified	EPMA	70.0663	0.0341958	0.03	0.286494		490.547	Palma et al. (2020)
Carmen	Massive ore body	Unclassified	EPMA	70.4396	0.0302153	0.03	0.223893		481.637	Palma et al. (2020)
Carmen	Massive ore body	Unclassified	EPMA	70.1131	0.0313009	0.03	0.228243		484.373	Palma et al. (2020)
Carmen	Massive ore body	Unclassified	EPMA	70.0738	0.0374525	0.0732601	0.255363		496.945	Palma et al. (2020)
Carmen	Massive ore body	Unclassified	EPMA	70.1283	0.0405886	0.03	0.277861		502.642	Palma et al. (2020)
Carmen	Massive ore body	Unclassified	EPMA	70.284	0.0478861	0.03	0.246255		514.575	Palma et al. (2020)
Carmen	Massive ore body	Unclassified	EPMA	69.8552	0.234425	0.03	0.188889		653.604	Palma et al. (2020)
Carmen	Massive ore body	Unclassified	EPMA	68.3931	0.0435438	0.03	0.321906		509.572	Palma et al. (2020)
Carmen	Massive ore body	Unclassified	EPMA	67.9417	0.0619987	0.03	0.201055		536.886	Palma et al. (2020)
Carmen	Massive ore body	Unclassified	EPMA	67.9575	0.0942645	0.03	0.254752		571.134	Palma et al. (2020)
Carmen	Massive ore body	Unclassified	EPMA	67.8794	0.0756287	0.03	0.290708		552.864	Palma et al. (2020)
Carmen	Massive ore body	Unclassified	EPMA	67.1467	0.253362	0.11019	0.310487		665.737	Palma et al. (2020)
Carmen	Massive ore body	Unclassified	EPMA	67.3031	0.100778	0.0792552	0.196977		577.7	Palma et al. (2020)
Carmen	Massive ore body	Unclassified	EPMA	67.786	0.0670647	0.0791953	0.33115		543.282	Palma et al. (2020)
Carmen	Massive ore body	Unclassified	EPMA	68.3776	0.0445691	0.03	0.353104		511.299	Palma et al. (2020)
Carmen	Massive ore body	Unclassified	EPMA	68.2529	0.0432423	0.03	0.335092		509.213	Palma et al. (2020)
Carmen	Massive ore body	Unclassified	EPMA	66.6494	0.116157	0.03	0.344948		591.033	Palma et al. (2020)
Carmen	Massive ore body	Unclassified	EPMA	67.809	0.112719	0.03	0.237351		586.835	Palma et al. (2020)
Carmen	Massive ore body	Unclassified	EPMA	68.5798	0.101924	0.03	0.331014		577.053	Palma et al. (2020)
Carmen	Massive ore body	Unclassified	EPMA	69.2571	0.0390809	0.03	0.290232		500.819	Palma et al. (2020)
Carmen	Massive ore body	Unclassified	EPMA	68.2922	0.0518666	0.03	0.214309		522.724	Palma et al. (2020)
Carmen	Massive ore body	Unclassified	EPMA	68.1133	0.0141728	0.03	0.227632		435.299	Palma et al. (2020)
Carmen	Massive ore body	Unclassified	EPMA	68.4945	0.0329293	0.03	0.281124		489.497	Palma et al. (2020)
Carmen	Massive ore body	Unclassified	EPMA	67.6768	0.164164	0.03	0.308992		621.54	Palma et al. (2020)
Carmen	Massive ore body	Unclassified	EPMA	68.5955	0.00615162	0.03	0.120307		388.059	Palma et al. (2020)
Carmen	Massive ore body	Unclassified	EPMA	69.0314	0.00832278	0.03	0.24075		403.935	Palma et al. (2020)
Carmen	Massive ore body	Unclassified	EPMA	67.662	0.0363066	0.03	0.254344		497.226	Palma et al. (2020)
Carmen	Massive ore body	Unclassified	EPMA	68.1912	0.0141125	0.03	0.106917		434.974	Palma et al. (2020)
Carmen	Massive ore body	Unclassified	EPMA	69.1866	0.0551233	0.03	0.174139		526.37	Palma et al. (2020)
Carmen	Massive ore body	Unclassified	EPMA	68.7355	0.0337736	0.0608503	0.192083		491.019	Palma et al. (2020)
Carmen	Massive ore body	Unclassified	EPMA	68.5492	0.0288282	0.03	0.169449		480.29	Palma et al. (2020)
Carmen	Massive ore body	Unclassified	EPMA	69.1947	0.0449309	0.03	0.240954		511.02	Palma et al. (2020)
Carmen	Massive ore body	Unclassified	EPMA	67.8322	0.0648332	0.122	0.353988		540.538	Palma et al. (2020)
Carmen	Massive ore body	Unclassified	EPMA	68.3304	0.0458959	0.170621	0.272968		513.517	Palma et al. (2020)
Fresia	Massive ore body	Unclassified	EPMA	70.0502	0.057777	0.10953	0.250266		529.027	Palma et al. (2020)
Fresia	Massive ore body	Unclassified	EPMA	69.9563	0.160847	0.0792552	0.179101		616.458	Palma et al. (2020)
Fresia	Massive ore body	Unclassified	EPMA	70.3851	0.00711658	0.0182851	0.192083		394.404	Palma et al. (2020)
Fresia	Massive ore body	Unclassified	EPMA	69.0934	0.0192992	0.0668454	0.129279		453.457	Palma et al. (2020)
Fresia	Massive ore body	Unclassified	EPMA	69.6455	0.00898619	0.139866	0.299068		407.682	Palma et al. (2020)
Fresia	Massive ore body	Unclassified	EPMA	69.856	0.0184549	0.03	0.209891		449.951	Palma et al. (2020)
Fresia	Massive ore body	Unclassified	EPMA	71.871	0.108256	0.03	0.018012		578.212	Palma et al. (2020)
Fresia	Massive ore body	Unclassified	EPMA	70.2118	0.504011	0.03	0.025		738.095	Palma et al. (2020)
Fresia	Massive ore body	Unclassified	EPMA	69.5267	0.543936	0.03	0.0545119		748.578	Palma et al. (2020)
Fresia	Massive ore body	Unclassified	EPMA	70.3138	0.26265	0.03	0.025		664.682	Palma et al. (2020)
Fresia	Massive ore body	Unclassified	EPMA	68.7707	0.545323	0.03	0.025		750.238	Palma et al. (2020)
Fresia	Massive ore body	Unclassified	EPMA	71.1856	0.11863	0.03	0.025		587.057	Palma et al. (2020)
Fresia	Massive ore body	Unclassified	EPMA	69.0431	0.563476	0.03	0.025		753.802	Palma et al. (2020)
Fresia	Massive ore body	Unclassified	EPMA	72.1506	0.0451722	0.03	0.125541		508.344	Palma et al. (2020)
Fresia	Massive ore body	Unclassified	EPMA	71.3948	0.127556	0.03	0.0360241		593.253	Palma et al. (2020)
Fresia	Massive ore body	Unclassified	EPMA	71.8545	0.103733	0.03	0.025		574.551	Palma et al. (2020)
Fresia	Massive ore body	Unclassified	EPMA	68.8869	0.452627	0.03	0.0364319		727.522	Palma et al. (2020)
Fresia	Massive ore body	Unclassified	EPMA	71.7693	0.108618	0.03	0.0538322		578.624	Palma et al. (2020)
Fresia	Massive ore body	Unclassified	EPMA	69.5797	0.35788	0.03	0.025		699.318	Palma et al. (2020)
Fresia	Massive ore body	Unclassified	EPMA	71.6054	0.0623605	0.06115	0.0583183		533.236	Palma et al. (2020)
Fresia	Massive ore body	Unclassified	EPMA	67.9157	0.0621796	0.0676847	0.025		537.145	Palma et al. (2020)
Fresia	Massive ore body	Unclassified	EPMA	68.9036	0.0300344	0.03	0.0632801		482.733	Palma et al. (2020)
Fresia	Massive ore body	Unclassified	EPMA	68.2102	0.0536156	0.03	0.025		525.337	Palma et al. (2020)
Fresia	Massive ore body	Unclassified	EPMA	70.9287	0.0476449	0.03	0.025		513.523	Palma et al. (2020)
Fresia	Massive ore body	Unclassified	EPMA	68.7568	0.109402	0.03	0.025		582.987	Palma et al. (2020)
Fresia	Massive ore body	Unclassified	EPMA	70.3834	0.216513	0.03	0.025		644.791	Palma et al. (2020)
Fresia	Massive ore body	Unclassified	EPMA	67.7435	0.0303359	0.03	0.025		484.583	Palma et al. (2020)
Fresia	Massive ore body	Unclassified	EPMA	70.8425	0.11091	0.03	0.0584542		581.571	Palma et al. (2020)
Fresia	Massive ore body	Unclassified	EPMA	70.6396	0.0469212	0.03	0.0449961		512.693	Palma et al. (2020)
Fresia	Massive ore body	Unclassified	EPMA	69.0272	0.0404077	0.03	0.025		503.461	Palma et al. (2020)
Fresia	Massive ore body	Unclassified	EPMA	66.9045	0.283759	0.11037	0.139746		678.147	Palma et al. (2020)
Fresia	Massive ore body	Unclassified	EPMA	67.3954	0.264278	0.153055	0.139542		669.788	Palma et al. (2020)
Fresia	Massive ore body	Unclassified	EPMA	67.9872	0.207406	0.03	0.161633		643.956	Palma et al. (2020)
Fresia	Massive ore body	Unclassified	EPMA	66.7105	0.151197	0.055035	0.148311		615.105	Palma et al. (2020)
Fresia	Massive ore body	Unclassified	EPMA	67.5973	0.266208	0.03	0.225253		670.241	Palma et al. (2020)
Fresia	Massive ore body	Unclassified	EPMA	67.698	0.201496	0.03	0.16673		641.494	Palma et al. (2020)
Fresia	Massive ore body	Unclassified	EPMA	66.6165	0.400881	0.03	0.139882		717.224	Palma et al. (2020)
Fresia	Massive ore body	Unclassified	EPMA	68.0717	0.250467	0.03	0.14865		663.106	Palma et al. (2020)
Fresia	Massive ore body	Unclassified	EPMA	67.1609	0.302817	0.03	0.0270521		684.767	Palma et al. (2020)
Fresia	Massive ore body	Unclassified	EPMA	67.3239	0.211567	0.03	0.238915		646.937	Palma et al. (2020)
Fresia	Massive ore body	Unclassified	EPMA	68.3599	0.160304	0.06115	0.157215		618.322	Palma et al. (2020)
Fresia	Massive ore body	Unclassified	EPMA	68.398	0.341174	0.0924444	0.054376		695.891	Palma et al. (2020)
Fresia	Massive ore body	Unclassified	EPMA	66.9878	0.335625	0.284947	0.0547838		696.385	Palma et al. (2020)
Fresia	Massive ore body	Unclassified	EPMA	66.5831	0.308244	0.235727	0.132609		687.651	Palma et al. (2020)
Fresia	Massive ore body	Unclassified	EPMA	67.8303	0.321392	0.03	0.086118		690.2	Palma et al. (2020)
Fresia	Massive ore body	Unclassified	EPMA	67.0964	0.292503	0.284767	0.0364999		681.11	Palma et al. (2020)
Fresia	Massive ore body	Unclassified	EPMA	69.0996	0.183644	0.0981398	0.0495501		630.342	Palma et al. (2020)
Fresia	Massive ore body	Unclassified	EPMA	66.607	0.516374	0.148678	0.105014		747.459	Palma et al. (2020)
Fresia	Massive ore body	Unclassified	EPMA	67.6124	0.43387	0.0924444	0.025		724.732	Palma et al. (2020)
Fresia	Massive ore body	Unclassified	EPMA	67.1435	0.383873	0.228893	0.123026		711.312	Palma et al. (2020)
Fresia	Massive ore body	Unclassified	EPMA	70.1184	0.177914	0.0613299	0.0450641		625.856	Palma et al. (2020)
Fresia	Massive ore body	Unclassified	EPMA	66.6998	0.248899	0.228893	0.118472		664.576	Palma et al. (2020)
Fresia	Massive ore body	Unclassified	EPMA	68.8026	0.150775	0.116785	0.158166		611.946	Palma et al. (2020)
Fresia	Massive ore body	Unclassified	EPMA	67.758	0.193836	0.216243	0.0409859		637.56	Palma et al. (2020)
Fresia	Massive ore body	Unclassified	EPMA	68.8575	0.362946	0.104555	0.049754		702.071	Palma et al. (2020)
Fresia	Massive ore body	Unclassified	EPMA	66.9879	0.169531	0.241303	0.109364		625.606	Palma et al. (2020)
Fresia	Massive ore body	Unclassified	EPMA	69.1608	0.132079	0.116844	0.140154		599.267	Palma et al. (2020)
Fresia	Massive ore body	Unclassified	EPMA	67.097	0.237018	0.148559	0.127648		658.875	Palma et al. (2020)
Fresia	Massive ore body	Unclassified	EPMA	68.9824	0.113383	0.0737397	0.0948182		585.839	Palma et al. (2020)
Fresia	Massive ore body	Unclassified	EPMA	66.3803	0.145709	0.222958	0.123162		612.102	Palma et al. (2020)
Fresia	Massive ore body	Unclassified	EPMA	68.4841	0.113322	0.12296	0.149126		586.431	Palma et al. (2020)
Mariela	Massive ore body	Unclassified	EPMA	68.2214	0.0585007	0.03	1.18268		532.033	Palma et al. (2020)
Mariela	Massive ore body	Unclassified	EPMA	68.3381	0.00922743	0.03	0.98237		410.215	Palma et al. (2020)
Mariela	Massive ore body	Unclassified	EPMA	68.8592	0.0167059	0.0675048	1.08072		444.653	Palma et al. (2020)
Mariela	Massive ore body	Unclassified	EPMA	68.3537	0.0384175	0.03	1.01955		500.533	Palma et al. (2020)
Mariela	Massive ore body	Unclassified	EPMA	68.5247	0.0594054	0.104375	1.07393		532.881	Palma et al. (2020)
Mariela	Massive ore body	Unclassified	EPMA	68.797	0.0355226	0.0920847	1.11471		494.502	Palma et al. (2020)
Mariela	Massive ore body	Unclassified	EPMA	67.1626	0.027441	0.233329	1.06033		478.331	Palma et al. (2020)
Mariela	Massive ore body	Unclassified	EPMA	68.665	0.0192992	0.03	0.942472		453.851	Palma et al. (2020)
Mariela	Massive ore body	Unclassified	EPMA	68.7425	0.00934805	0.03	1.10791		410.612	Palma et al. (2020)
Mariela	Massive ore body	Unclassified	EPMA	68.0575	0.031904	0.0982597	1.11471		487.744	Palma et al. (2020)
Mariela	Massive ore body	Unclassified	EPMA	66.4317	0.0276823	0.0675048	1.18947		479.666	Palma et al. (2020)
Mariela	Massive ore body	Unclassified	EPMA	68.0499	0.108256	0.03	0.981691		582.97	Palma et al. (2020)
Mariela	Massive ore body	Unclassified	EPMA	68.2132	0.0167059	0.116545	1.1215		445.236	Palma et al. (2020)
Mariela	Massive ore body	Unclassified	EPMA	68.9058	0.0260539	0.03	1.02635		473.126	Palma et al. (2020)
Mariela	Massive ore body	Unclassified	EPMA	68.2448	0.0323865	0.03	0.987672		488.595	Palma et al. (2020)
Mariela	Massive ore body	Unclassified	EPMA	68.2681	0.011097	0.03	1.06713		420.756	Palma et al. (2020)
Mariela	Massive ore body	Unclassified	EPMA	68.5636	0.019842	0.116545	1.05353		455.705	Palma et al. (2020)
Mariela	Massive ore body	Unclassified	EPMA	67.8867	0.0322055	0.03	1.05353		488.571	Palma et al. (2020)
Mariela	Breccia pipe	Mgt-2	EPMA	68.0641	0.157108	0.222118	1.93714		616.826	Palma et al. (2020)
Mariela	Breccia pipe	Mgt-2	EPMA	67.3316	0.150413	0.581465	2.01191		613.745	Palma et al. (2020)
Mariela	Breccia pipe	Mgt-2	EPMA	66.7952	0.133526	0.327872	2.27699		603.439	Palma et al. (2020)
Mariela	Breccia pipe	Mgt-2	EPMA	67.8385	0.0199626	0.554906	2.05949		456.769	Palma et al. (2020)
Mariela	Breccia pipe	Mgt-2	EPMA	69.3023	0.027622	0.362044	1.1283		476.658	Palma et al. (2020)
Mariela	Breccia pipe	Mgt-2	EPMA	67.7051	0.235933	0.52631	1.84199		657.47	Palma et al. (2020)
Mariela	Breccia pipe	Mgt-2	EPMA	67.2621	0.180448	0.649329	1.86917		631.257	Palma et al. (2020)
Mariela	Breccia pipe	Mgt-2	EPMA	67.9946	0.22755	0.431587	1.59729		653.321	Palma et al. (2020)
Mariela	Breccia pipe	Mgt-2	EPMA	66.0014	0.252458	0.655564	1.76722		667.168	Palma et al. (2020)
Mariela	Breccia pipe	Mgt-3	EPMA	69.6067	0.115132	0.147	0.734076		586.394	Palma et al. (2020)
Mariela	Breccia pipe	Mgt-3	EPMA	69.1633	0.107533	0.03	0.656658		580.966	Palma et al. (2020)
Mariela	Breccia pipe	Mgt-3	EPMA	69.0232	0.0621796	0.177395	0.381855		535.876	Palma et al. (2020)
Mariela	Breccia pipe	Mgt-2	EPMA	67.5355	0.0113986	0.468097	1.76042		422.932	Palma et al. (2020)
Mariela	Breccia pipe	Mgt-2	EPMA	66.3754	0.150835	0.555566	1.59729		615.353	Palma et al. (2020)
Mariela	Breccia pipe	Mgt-2	EPMA	68.5392	0.0106749	0.369898	2.11387		418.298	Palma et al. (2020)
Mariela	Breccia pipe	Mgt-3	EPMA	70.1358	0.0504795	0.03	0.738154		518.67	Palma et al. (2020)
Mariela	Breccia pipe	Mgt-3	EPMA	67.9106	0.115433	0.03	0.589572		588.809	Palma et al. (2020)
Mariela	Breccia pipe	Mgt-3	EPMA	70.5947	0.0905856	0.0980199	0.662028		564.549	Palma et al. (2020)
Mariela	Breccia pipe	Mgt-3	EPMA	70.136	0.111151	0.03	0.811358		582.637	Palma et al. (2020)
Mariela	Breccia pipe	Mgt-3	EPMA	70.3304	0.0905856	0.0857299	0.661756		564.864	Palma et al. (2020)
Mariela	Breccia pipe	Mgt-3	EPMA	70.3696	0.14583	0.03	0.652036		606.754	Palma et al. (2020)
Mariela	Breccia pipe	Mgt-3	EPMA	70.3693	0.0338339	0.03	0.642996		489.504	Palma et al. (2020)
Mariela	Breccia pipe	Mgt-3	EPMA	65.3821	0.0814788	0.03	0.549877		562.103	Palma et al. (2020)
Mariela	Breccia pipe	Mgt-3	EPMA	66.572	0.0246668	0.03	0.647754		471.778	Palma et al. (2020)
Mariela	Breccia pipe	Mgt-3	EPMA	65.8794	0.0511429	0.03	0.670932		524.389	Palma et al. (2020)
Mariela	Breccia pipe	Mgt-3	EPMA	65.7783	0.0660394	0.03	0.711714		544.452	Palma et al. (2020)
Mariela	Breccia pipe	Mgt-3	EPMA	67.2877	0.0403474	0.07344	0.800755		505.2	Palma et al. (2020)
Mariela	Breccia pipe	Mgt-3	EPMA	67.4122	0.137386	0.0734999	0.774926		605.213	Palma et al. (2020)
Mariela	Breccia pipe	Mgt-3	EPMA	67.1634	0.0597069	0.116425	0.83841		534.839	Palma et al. (2020)
Mariela	Breccia pipe	Mgt-3	EPMA	66.4945	0.0738194	0.03	0.7423		552.57	Palma et al. (2020)
Mariela	Breccia pipe	Mgt-3	EPMA	68.1048	0.0797901	0.116365	0.81965		556.984	Palma et al. (2020)
Mariela	Breccia pipe	Mgt-3	EPMA	68.0348	0.0509016	0.03	0.66128		521.588	Palma et al. (2020)
Mariela	Breccia pipe	Mgt-3	EPMA	67.2335	0.0537362	0.03	0.57523		526.611	Palma et al. (2020)
Mariela	Breccia pipe	Mgt-3	EPMA	67.7703	0.103251	0.104135	0.77479		579.201	Palma et al. (2020)
Mariela	Breccia pipe	Mgt-3	EPMA	67.1557	0.154394	0.0796749	0.734416		616.45	Palma et al. (2020)
Mariela	Breccia pipe	Mgt-3	EPMA	67.9652	0.111272	0.03	0.845887		585.492	Palma et al. (2020)
Mariela	Breccia pipe	Mgt-3	EPMA	64.8136	0.0289488	0.0673849	0.693226		484.405	Palma et al. (2020)
Mariela	Breccia pipe	Mgt-3	EPMA	63.085	0.0793076	0.03	0.776965		562.834	Palma et al. (2020)
Mariela	Breccia pipe	Mgt-3	EPMA	64.7902	0.0111573	0.07344	0.566598		424.101	Palma et al. (2020)
Mariela	Breccia pipe	Mgt-2	EPMA	63.6928	0.0510826	0.104075	0.65693		526.876	Palma et al. (2020)
Mariela	Breccia pipe	Mgt-2	EPMA	61.9876	0.203426	0.0983196	0.633344		651.325	Palma et al. (2020)
Mariela	Breccia pipe	Mgt-2	EPMA	68.0027	0.0372716	0.484824	0.867569		498.736	Palma et al. (2020)
Mariela	Breccia pipe	Mgt-2	EPMA	65.9565	0.0133285	0.466059	0.694925		433.545	Palma et al. (2020)
Mariela	Breccia pipe	Mgt-2	EPMA	67.9334	0.020626	0.22038	0.778664		458.772	Palma et al. (2020)
Mariela	Breccia pipe	Mgt-2	EPMA	65.4196	0.0306375	0.221699	2.14105		487.676	Palma et al. (2020)
Mariela	Breccia pipe	Mgt-2	EPMA	64.6643	0.0241843	0.339083	2.2566		472.398	Palma et al. (2020)
Mariela	Breccia pipe	Mgt-2	EPMA	63.591	0.143417	0.03	2.15465		614.64	Palma et al. (2020)
Mariela	Breccia pipe	Mgt-1	EPMA	66.4694	0.182739	0.141784	1.63808		633.649	Palma et al. (2020)
Mariela	Breccia pipe	Mgt-1	EPMA	66.54	0.167963	0.0924444	2.05949		625.357	Palma et al. (2020)
Mariela	Breccia pipe	Mgt-1	EPMA	66.4776	0.136421	0.178654	1.94394		605.85	Palma et al. (2020)
Mariela	Breccia pipe	Mgt-1	EPMA	65.3646	0.280864	0.0926842	2.10027		679.55	Palma et al. (2020)
Mariela	Breccia pipe	Mgt-1	EPMA	65.1782	0.156022	0.117144	2.11387		620.277	Palma et al. (2020)
Mariela	Breccia pipe	Mgt-1	EPMA	64.9832	0.302032	0.129794	1.84878		688.086	Palma et al. (2020)
Mariela	Breccia pipe	Mgt-1	EPMA	65.6532	0.170135	0.0862095	1.78081		627.892	Palma et al. (2020)
Mariela	Breccia pipe	Mgt-1	EPMA	65.0762	0.372535	0.167263	1.88277		711.46	Palma et al. (2020)
Mariela	Breccia pipe	Mgt-1	EPMA	64.9762	0.215608	0.03	1.86917		652.453	Palma et al. (2020)
Carmen	Massive ore body	Unclassified	LA-ICP-MS	71.51	0.1613	0.0606	0.2003	36.8	614.654	Palma et al. (2020)
Carmen	Massive ore body	Unclassified	LA-ICP-MS	71.51	0.1464	0.05	0.2096	36.4	605.631	Palma et al. (2020)
Carmen	Massive ore body	Unclassified	LA-ICP-MS	71.51	0.224	0.133	0.202	35.3	646.613	Palma et al. (2020)
Carmen	Massive ore body	Unclassified	LA-ICP-MS	71.51	0.1457	0.0661	0.2018	35.2	605.189	Palma et al. (2020)
Carmen	Massive ore body	Unclassified	LA-ICP-MS	71.51	0.1424	0.224	0.1985	35.4	603.085	Palma et al. (2020)
Carmen	Massive ore body	Unclassified	LA-ICP-MS	71.51	0.1542	0.0872	0.1984	35.3	610.441	Palma et al. (2020)
Carmen	Massive ore body	Unclassified	LA-ICP-MS	71.51	0.1213	0.0437	0.1958	31.5	588.625	Palma et al. (2020)
Carmen	Massive ore body	Unclassified	LA-ICP-MS	71.51	0.1588	0.117	0.193	35.3	613.187	Palma et al. (2020)
Carmen	Massive ore body	Unclassified	LA-ICP-MS	71.51	0.136	0.0691	0.2037	31.9	598.89	Palma et al. (2020)
Carmen	Massive ore body	Unclassified	LA-ICP-MS	71.51	0.156	0.181	0.207	35.7	611.523	Palma et al. (2020)
Carmen	Massive ore body	Unclassified	LA-ICP-MS	70.73	0.44	0.251	0.1956	34.9	721.09	Palma et al. (2020)
Carmen	Massive ore body	Unclassified	LA-ICP-MS	70.73	0.29	0.109	0.196	34.1	674.522	Palma et al. (2020)
Carmen	Massive ore body	Unclassified	LA-ICP-MS	70.73	0.328	0.0811	0.1982	39.3	687.838	Palma et al. (2020)
Carmen	Massive ore body	Unclassified	LA-ICP-MS	70.73	0.3095	0.0626	0.1964	39.3	681.515	Palma et al. (2020)
Carmen	Massive ore body	Unclassified	LA-ICP-MS	70.73	0.31	0.087	0.1928	34.4	681.69	Palma et al. (2020)
Carmen	Massive ore body	Unclassified	LA-ICP-MS	70.73	0.329	0.0612	0.1948	34.5	688.171	Palma et al. (2020)
Carmen	Massive ore body	Unclassified	LA-ICP-MS	70.73	0.419	0.0713	0.1919	39.6	715.404	Palma et al. (2020)
Carmen	Massive ore body	Unclassified	LA-ICP-MS	70.73	0.446	0.114	0.193	38.4	722.675	Palma et al. (2020)
Carmen	Massive ore body	Unclassified	LA-ICP-MS	70.73	0.275	0.08	0.1962	31.8	668.888	Palma et al. (2020)
Carmen	Massive ore body	Unclassified	LA-ICP-MS	70.73	0.325	0.0863	0.1928	39.6	686.832	Palma et al. (2020)
Carmen	Massive ore body	Unclassified	LA-ICP-MS	70.73	0.302	0.0879	0.198	36.6	678.868	Palma et al. (2020)
Carmen	Massive ore body	Unclassified	LA-ICP-MS	70.73	0.299	0.0585	0.19	38.6	677.794	Palma et al. (2020)
Carmen	Massive ore body	Unclassified	LA-ICP-MS	70.73	0.199	0.0445	0.208	29.3	635.919	Palma et al. (2020)
Carmen	Massive ore body	Unclassified	LA-ICP-MS	70.73	0.267	0.143	0.213	38	665.783	Palma et al. (2020)
Carmen	Massive ore body	Unclassified	LA-ICP-MS	70.73	0.535	0.0592	0.2052	39.6	744.445	Palma et al. (2020)
Carmen	Massive ore body	Unclassified	LA-ICP-MS	70.73	0.27	0.09	0.2076	40.5	666.956	Palma et al. (2020)
Carmen	Massive ore body	Unclassified	LA-ICP-MS	70.73	0.475	0.145	0.216	38.6	730.113	Palma et al. (2020)
Carmen	Massive ore body	Unclassified	LA-ICP-MS	70.73	0.214	0.0553	0.2072	37.7	643.13	Palma et al. (2020)
Carmen	Massive ore body	Unclassified	LA-ICP-MS	70.73	0.571	0.192	0.2099	42.6	752.454	Palma et al. (2020)
Carmen	Massive ore body	Unclassified	LA-ICP-MS	70.73	0.271	0.113	0.2028	36.9	667.345	Palma et al. (2020)
Carmen	Massive ore body	Unclassified	LA-ICP-MS	70.73	0.521	0.16	0.2062	39.6	741.217	Palma et al. (2020)
Carmen	Massive ore body	Unclassified	LA-ICP-MS	70.73	0.24	0.0959	0.206	39	654.735	Palma et al. (2020)
Carmen	Massive ore body	Unclassified	LA-ICP-MS	70.73	0.485	0.1263	0.2074	42.7	732.596	Palma et al. (2020)
Carmen	Massive ore body	Unclassified	LA-ICP-MS	70.73	0.553	0.103	0.202	37.1	748.5	Palma et al. (2020)
Carmen	Massive ore body	Unclassified	LA-ICP-MS	70.73	0.282	0.0921	0.2019	40.2	671.546	Palma et al. (2020)
Carmen	Massive ore body	Unclassified	LA-ICP-MS	70.73	0.452	0.0877	0.207	39.9	724.244	Palma et al. (2020)
Carmen	Massive ore body	Unclassified	LA-ICP-MS	70.73	0.311	0.104	0.2049	36.4	682.039	Palma et al. (2020)
Carmen	Massive ore body	Unclassified	LA-ICP-MS	70.73	0.51	0.1421	0.2032	41.7	738.633	Palma et al. (2020)
Carmen	Massive ore body	Unclassified	LA-ICP-MS	70.73	0.391	0.0851	0.1975	39	707.467	Palma et al. (2020)
Carmen	Massive ore body	Unclassified	LA-ICP-MS	70.73	0.311	0.0813	0.2043	36.6	682.039	Palma et al. (2020)
Carmen	Massive ore body	Unclassified	LA-ICP-MS	70.73	0.497	0.087	0.208	43.5	735.523	Palma et al. (2020)
Carmen	Massive ore body	Unclassified	LA-ICP-MS	70.73	0.437	0.159	0.2005	38.8	720.29	Palma et al. (2020)
Carmen	Massive ore body	Unclassified	LA-ICP-MS	70.73	0.44	0.1659	0.2005	38.1	721.09	Palma et al. (2020)
Carmen	Massive ore body	Unclassified	LA-ICP-MS	70.73	0.404	0.1616	0.1976	38.3	711.205	Palma et al. (2020)
Carmen	Massive ore body	Unclassified	LA-ICP-MS	70.73	0.414	0.125	0.1994	42.1	714.017	Palma et al. (2020)
Carmen	Massive ore body	Unclassified	LA-ICP-MS	70.73	0.462	0.1302	0.2008	41.2	726.824	Palma et al. (2020)
Carmen	Massive ore body	Unclassified	LA-ICP-MS	70.73	0.504	0.1866	0.2004	40.1	737.206	Palma et al. (2020)
Carmen	Massive ore body	Unclassified	LA-ICP-MS	70.73	0.471	0.1464	0.1977	40.6	729.109	Palma et al. (2020)
Carmen	Massive ore body	Unclassified	LA-ICP-MS	70.73	0.47	0.067	0.206	38.6	728.856	Palma et al. (2020)
Carmen	Massive ore body	Unclassified	LA-ICP-MS	70.73	0.338	0.134	0.1971	40.9	691.14	Palma et al. (2020)
Carmen	Massive ore body	Unclassified	LA-ICP-MS	68.04	0.1052	0.0419	0.258	33.9	580.482	Palma et al. (2020)
Carmen	Massive ore body	Unclassified	LA-ICP-MS	68.04	0.1136	0.07	0.271	38.5	587.222	Palma et al. (2020)
Carmen	Massive ore body	Unclassified	LA-ICP-MS	68.04	0.0871	0.0472	0.2688	38.7	564.35	Palma et al. (2020)
Carmen	Massive ore body	Unclassified	LA-ICP-MS	68.04	0.0557	0.412	0.2691	34.9	528.45	Palma et al. (2020)
Carmen	Massive ore body	Unclassified	LA-ICP-MS	68.04	0.0516	0.071	0.2596	34.4	522.614	Palma et al. (2020)
Carmen	Massive ore body	Unclassified	LA-ICP-MS	68.04	0.0733	0.247	0.2611	33.9	550.128	Palma et al. (2020)
Carmen	Massive ore body	Unclassified	LA-ICP-MS	68.04	0.1169	0.0597	0.2693	35.6	589.761	Palma et al. (2020)
Carmen	Massive ore body	Unclassified	LA-ICP-MS	68.04	0.1182	0.0728	0.2569	32.6	590.746	Palma et al. (2020)
Carmen	Massive ore body	Unclassified	LA-ICP-MS	68.04	0.0705	0.0483	0.2577	30.6	546.983	Palma et al. (2020)
Carmen	Massive ore body	Unclassified	LA-ICP-MS	68.04	0.1075	0.05	0.244	30.4	582.369	Palma et al. (2020)
Carmen	Massive ore body	Unclassified	LA-ICP-MS	68.04	0.0655	0.127	0.2646	32.3	541.107	Palma et al. (2020)
Carmen	Massive ore body	Unclassified	LA-ICP-MS	68.04	0.0576	0.0582	0.2602	38	531.037	Palma et al. (2020)
Carmen	Massive ore body	Unclassified	LA-ICP-MS	68.04	0.0878	0.223	0.27	42.9	565.022	Palma et al. (2020)
Carmen	Massive ore body	Unclassified	LA-ICP-MS	68.04	0.1264	0.195	0.2619	34.2	596.765	Palma et al. (2020)
Carmen	Massive ore body	Unclassified	LA-ICP-MS	68.04	0.136	0.099	0.2565	38	603.429	Palma et al. (2020)
Carmen	Massive ore body	Unclassified	LA-ICP-MS	68.04	0.1011	0.074	0.246	33.3	577.035	Palma et al. (2020)
Carmen	Massive ore body	Unclassified	LA-ICP-MS	68.04	0.0799	0.117	0.2473	31.8	557.176	Palma et al. (2020)
Carmen	Massive ore body	Unclassified	LA-ICP-MS	68.04	0.0446	0.098	0.2452	34.6	511.715	Palma et al. (2020)
Carmen	Massive ore body	Unclassified	LA-ICP-MS	68.04	0.1125	0.11	0.2458	31.7	586.362	Palma et al. (2020)
Carmen	Massive ore body	Unclassified	LA-ICP-MS	68.04	0.0994	0.0694	0.2418	31.4	575.572	Palma et al. (2020)
Carmen	Massive ore body	Unclassified	LA-ICP-MS	68.04	0.0631	0.0562	0.2393	31.9	538.157	Palma et al. (2020)
Carmen	Massive ore body	Unclassified	LA-ICP-MS	68.04	0.1588	0.0271	0.2153	33.9	617.873	Palma et al. (2020)
Carmen	Massive ore body	Unclassified	LA-ICP-MS	68.04	0.082	0.059	0.2377	29.91	559.32	Palma et al. (2020)
Carmen	Massive ore body	Unclassified	LA-ICP-MS	68.04	0.0778	0.0473	0.233	30.1	554.986	Palma et al. (2020)
Carmen	Massive ore body	Unclassified	LA-ICP-MS	68.04	0.068	0.0365	0.238	29.3	544.089	Palma et al. (2020)
Carmen	Massive ore body	Unclassified	LA-ICP-MS	68.04	0.0852	0.0367	0.2367	28.8	562.504	Palma et al. (2020)
Carmen	Massive ore body	Unclassified	LA-ICP-MS	68.04	0.0926	0.087	0.0001	30.6	569.515	Palma et al. (2020)
Carmen	Massive ore body	Unclassified	LA-ICP-MS	68.04	0.1476	0.0881	0.2348	35.7	611	Palma et al. (2020)
Carmen	Massive ore body	Unclassified	LA-ICP-MS	68.04	0.0931	0.0376	0.228	35.5	569.973	Palma et al. (2020)
Carmen	Massive ore body	Unclassified	LA-ICP-MS	68.04	0.1263	0.058	0.239	30.5	596.694	Palma et al. (2020)
Carmen	Massive ore body	Unclassified	LA-ICP-MS	68.04	0.1219	0.0621	0.2305	32.3	593.502	Palma et al. (2020)
Carmen	Massive ore body	Unclassified	LA-ICP-MS	68.04	0.1372	0.0575	0.2286	29.8	604.235	Palma et al. (2020)
Carmen	Massive ore body	Unclassified	LA-ICP-MS	68.04	0.1324	0.0822	0.2319	37.9	600.975	Palma et al. (2020)
Carmen	Massive ore body	Unclassified	LA-ICP-MS	68.04	0.1666	0.0499	0.2335	33	622.437	Palma et al. (2020)
Carmen	Massive ore body	Unclassified	LA-ICP-MS	68.04	0.1285	0.0641	0.2327	38.2	598.256	Palma et al. (2020)
Carmen	Massive ore body	Unclassified	LA-ICP-MS	68.04	0.1018	0.06	0.2192	32.2	577.631	Palma et al. (2020)
Carmen	Massive ore body	Unclassified	LA-ICP-MS	68.04	0.1082	0.0347	0.2108	30.5	582.937	Palma et al. (2020)
Carmen	Massive ore body	Unclassified	LA-ICP-MS	68.04	0.0783	0.0616	0.2101	34.5	555.512	Palma et al. (2020)
Carmen	Massive ore body	Unclassified	LA-ICP-MS	68.04	0.086	0.0131	0.2202	31.4	563.285	Palma et al. (2020)
Carmen	Massive ore body	Unclassified	LA-ICP-MS	68.04	0.0768	0.0314	0.2208	33.9	553.927	Palma et al. (2020)
Carmen	Massive ore body	Unclassified	LA-ICP-MS	68.04	0.0753	0.0284	0.2113	32.4	552.316	Palma et al. (2020)
Carmen	Massive ore body	Unclassified	LA-ICP-MS	68.04	0.0726	0.01353	0.2027	31	549.351	Palma et al. (2020)
Carmen	Massive ore body	Unclassified	LA-ICP-MS	68.04	0.057	0.0514	0.2271	30.2	530.228	Palma et al. (2020)
Fresia	Massive ore body	Unclassified	LA-ICP-MS	67.83	0.153	0.1044	0.066	29.6	614.654	Palma et al. (2020)
Fresia	Massive ore body	Unclassified	LA-ICP-MS	67.83	0.1403	0.1116	0.0644	33.1	606.579	Palma et al. (2020)
Fresia	Massive ore body	Unclassified	LA-ICP-MS	67.83	0.2212	0.1305	0.0629	38.9	650.685	Palma et al. (2020)
Fresia	Massive ore body	Unclassified	LA-ICP-MS	67.83	0.1888	0.1384	0.0708	42.3	634.862	Palma et al. (2020)
Fresia	Massive ore body	Unclassified	LA-ICP-MS	67.83	0.16	0.1296	0.065	35.5	618.88	Palma et al. (2020)
Fresia	Massive ore body	Unclassified	LA-ICP-MS	67.83	0.1448	0.11	0.0578	29.73	609.504	Palma et al. (2020)
Fresia	Massive ore body	Unclassified	LA-ICP-MS	67.83	0.1905	0.1348	0.0551	42.6	635.743	Palma et al. (2020)
Fresia	Massive ore body	Unclassified	LA-ICP-MS	67.83	0.1511	0.1208	0.0569	39.8	613.481	Palma et al. (2020)
Fresia	Massive ore body	Unclassified	LA-ICP-MS	67.83	0.1489	0.1287	0.0579	34.6	612.107	Palma et al. (2020)
Fresia	Massive ore body	Unclassified	LA-ICP-MS	67.83	0.1762	0.1263	0.0572	40.6	628.125	Palma et al. (2020)
Fresia	Massive ore body	Unclassified	LA-ICP-MS	67.83	0.171	0.1178	0.058	29.9	625.234	Palma et al. (2020)
Fresia	Massive ore body	Unclassified	LA-ICP-MS	67.83	0.1636	0.1242	0.0565	36.3	620.996	Palma et al. (2020)
Fresia	Massive ore body	Unclassified	LA-ICP-MS	67.83	0.1619	0.1407	0.0721	36	620.002	Palma et al. (2020)
Fresia	Massive ore body	Unclassified	LA-ICP-MS	67.83	0.1356	0.1323	0.0693	32.8	603.442	Palma et al. (2020)
Fresia	Massive ore body	Unclassified	LA-ICP-MS	67.83	0.1284	0.1015	0.0719	24.59	598.466	Palma et al. (2020)
Fresia	Massive ore body	Unclassified	LA-ICP-MS	67.83	0.1448	0.1648	0.076	39	609.504	Palma et al. (2020)
Fresia	Massive ore body	Unclassified	LA-ICP-MS	67.83	0.1748	0.1428	0.0766	38	627.354	Palma et al. (2020)
Fresia	Massive ore body	Unclassified	LA-ICP-MS	67.83	0.1121	0.1276	0.0805	28.37	586.321	Palma et al. (2020)
Fresia	Massive ore body	Unclassified	LA-ICP-MS	67.83	0.1061	0.1815	0.0828	31.43	581.494	Palma et al. (2020)
Fresia	Massive ore body	Unclassified	LA-ICP-MS	67.83	0.377	0.0266	0.0499	34	708.082	Palma et al. (2020)
Fresia	Massive ore body	Unclassified	LA-ICP-MS	67.83	0.2026	0.0341	0.0517	36.5	641.844	Palma et al. (2020)
Fresia	Massive ore body	Unclassified	LA-ICP-MS	67.83	0.357	0.0279	0.0479	32.7	701.904	Palma et al. (2020)
Fresia	Massive ore body	Unclassified	LA-ICP-MS	67.83	0.394	0.0233	0.0499	32.9	713.136	Palma et al. (2020)
Fresia	Massive ore body	Unclassified	LA-ICP-MS	67.83	0.314	0.0327	0.0514	40.7	687.645	Palma et al. (2020)
Fresia	Massive ore body	Unclassified	LA-ICP-MS	67.83	0.339	0.0254	0.0486	35.6	696.108	Palma et al. (2020)
Fresia	Massive ore body	Unclassified	LA-ICP-MS	67.83	0.334	0.0261	0.0474	35.9	694.455	Palma et al. (2020)
Fresia	Massive ore body	Unclassified	LA-ICP-MS	67.83	0.377	0.0228	0.0501	37.8	708.082	Palma et al. (2020)
Fresia	Massive ore body	Unclassified	LA-ICP-MS	67.83	0.342	0.0206	0.0435	30	697.09	Palma et al. (2020)
Fresia	Massive ore body	Unclassified	LA-ICP-MS	67.83	0.1896	0.0292	0.0505	29.3	635.278	Palma et al. (2020)
Fresia	Massive ore body	Unclassified	LA-ICP-MS	67.83	0.3	0.0439	0.0536	32.7	682.673	Palma et al. (2020)
Fresia	Massive ore body	Unclassified	LA-ICP-MS	67.83	0.272	0.0352	0.0501	27.6	672.158	Palma et al. (2020)
Fresia	Massive ore body	Unclassified	LA-ICP-MS	67.83	0.267	0.0352	0.0523	32.5	670.191	Palma et al. (2020)
Fresia	Massive ore body	Unclassified	LA-ICP-MS	67.83	0.194	0.0316	0.0514	35	637.539	Palma et al. (2020)
Fresia	Massive ore body	Unclassified	LA-ICP-MS	67.83	0.276	0.033	0.0499	37	673.71	Palma et al. (2020)
Fresia	Massive ore body	Unclassified	LA-ICP-MS	69.65	0.2849	0.00922	0.01965	16	674.271	Palma et al. (2020)
Fresia	Massive ore body	Unclassified	LA-ICP-MS	69.65	0.3383	0.0023	0.01641	15.52	692.938	Palma et al. (2020)
Fresia	Massive ore body	Unclassified	LA-ICP-MS	69.65	0.215	0.00163	0.02013	11.9	645.139	Palma et al. (2020)
Fresia	Massive ore body	Unclassified	LA-ICP-MS	69.65	0.128	0.00457	0.01947	10.31	595.79	Palma et al. (2020)
Fresia	Massive ore body	Unclassified	LA-ICP-MS	69.65	0.2667	0.00115	0.01206	11.9	667.281	Palma et al. (2020)
Fresia	Massive ore body	Unclassified	LA-ICP-MS	69.65	0.2851	0.0019	0.01606	14.64	674.346	Palma et al. (2020)
Fresia	Massive ore body	Unclassified	LA-ICP-MS	69.65	0.316	0.00107	0.01402	14.68	685.445	Palma et al. (2020)
Fresia	Massive ore body	Unclassified	LA-ICP-MS	69.65	0.298	0.00161	0.0222	14.13	679.089	Palma et al. (2020)
Fresia	Massive ore body	Unclassified	LA-ICP-MS	69.65	0.1601	0.00281	0.001825	18.31	616.433	Palma et al. (2020)
Fresia	Massive ore body	Unclassified	LA-ICP-MS	69.65	0.2316	0.00522	0.00378	18.3	652.666	Palma et al. (2020)
Fresia	Massive ore body	Unclassified	LA-ICP-MS	69.65	0.2449	0.00078	0.0099	14.63	658.396	Palma et al. (2020)
Fresia	Massive ore body	Unclassified	LA-ICP-MS	69.65	0.4297	0.0523	0.04048	21.8	720.12	Palma et al. (2020)
Fresia	Massive ore body	Unclassified	LA-ICP-MS	69.65	0.3854	0.0382	0.03396	14.17	707.576	Palma et al. (2020)
Fresia	Massive ore body	Unclassified	LA-ICP-MS	69.65	0.3078	0.0232	0.0232	11.75	682.585	Palma et al. (2020)
Fresia	Massive ore body	Unclassified	LA-ICP-MS	69.65	0.347	0.00859	0.0155	16.04	695.757	Palma et al. (2020)
Fresia	Massive ore body	Unclassified	LA-ICP-MS	69.65	0.0662	0.00238	0.00321	9.83	540.096	Palma et al. (2020)
Fresia	Massive ore body	Unclassified	LA-ICP-MS	69.65	0.0949	0.00157	0.00848	10.08	569.613	Palma et al. (2020)
Fresia	Massive ore body	Unclassified	LA-ICP-MS	69.65	0.1658	0.0006	0.00689	10.5	619.747	Palma et al. (2020)
Fresia	Massive ore body	Unclassified	LA-ICP-MS	69.65	0.106	0.0006	0.00751	12.06	579.108	Palma et al. (2020)
Fresia	Massive ore body	Unclassified	LA-ICP-MS	69.65	0.1529	0.00097	0.01112	14.19	612.11	Palma et al. (2020)
Fresia	Massive ore body	Unclassified	LA-ICP-MS	69.65	0.1345	0.00142	0.01291	15.49	600.278	Palma et al. (2020)
Fresia	Massive ore body	Unclassified	LA-ICP-MS	69.65	0.2037	0.00104	0.01227	18.05	639.749	Palma et al. (2020)
Fresia	Massive ore body	Unclassified	LA-ICP-MS	69.65	0.2292	0.0006	0.01269	16.81	651.605	Palma et al. (2020)
Fresia	Massive ore body	Unclassified	LA-ICP-MS	69.65	0.1864	0.0006	0.01532	17.44	631.02	Palma et al. (2020)
Fresia	Massive ore body	Unclassified	LA-ICP-MS	69.65	0.0635	0.0006	0.01448	17.91	536.815	Palma et al. (2020)
Fresia	Massive ore body	Unclassified	LA-ICP-MS	69.65	0.0794	0.0006	0.01254	15.97	554.738	Palma et al. (2020)
Fresia	Massive ore body	Unclassified	LA-ICP-MS	69.65	0.0657	0.0032	0.01452	14.11	539.497	Palma et al. (2020)
Fresia	Massive ore body	Unclassified	LA-ICP-MS	69.65	0.133	0.00147	0.01451	15.51	599.258	Palma et al. (2020)
Fresia	Massive ore body	Unclassified	LA-ICP-MS	69.65	0.1646	0.0011	0.01005	15.96	619.057	Palma et al. (2020)
Fresia	Massive ore body	Unclassified	LA-ICP-MS	69.65	0.2001	0.00086	0.0131	17.83	637.982	Palma et al. (2020)
Fresia	Massive ore body	Unclassified	LA-ICP-MS	69.65	0.2109	0.00138	0.00892	12.5	643.21	Palma et al. (2020)
Fresia	Massive ore body	Unclassified	LA-ICP-MS	69.65	0.1437	0.00091	0.00815	12.04	606.345	Palma et al. (2020)
Fresia	Massive ore body	Unclassified	LA-ICP-MS	69.65	0.0956	0.00104	0.02194	17.93	570.237	Palma et al. (2020)
Fresia	Massive ore body	Unclassified	LA-ICP-MS	69.65	0.1299	0.0006	0.01798	16.54	597.12	Palma et al. (2020)
Fresia	Massive ore body	Unclassified	LA-ICP-MS	69.82	0.0261	0.235	0.181	32.1	472.366	Palma et al. (2020)
Fresia	Massive ore body	Unclassified	LA-ICP-MS	69.82	0.0646	0.486	0.1769	37.1	537.973	Palma et al. (2020)
Fresia	Massive ore body	Unclassified	LA-ICP-MS	69.82	0.1332	0.414	0.177	42.4	599.173	Palma et al. (2020)
Fresia	Massive ore body	Unclassified	LA-ICP-MS	69.82	0.0737	0.387	0.1714	41.8	548.479	Palma et al. (2020)
Fresia	Massive ore body	Unclassified	LA-ICP-MS	69.82	0.1051	0.21	0.1737	39.3	578.157	Palma et al. (2020)
Fresia	Massive ore body	Unclassified	LA-ICP-MS	69.82	0.1036	0.351	0.174	39.6	576.914	Palma et al. (2020)
Fresia	Massive ore body	Unclassified	LA-ICP-MS	69.82	0.1112	0.245	0.17	38.5	583.07	Palma et al. (2020)
Fresia	Massive ore body	Unclassified	LA-ICP-MS	69.82	0.0995	0.26	0.1741	38.4	573.441	Palma et al. (2020)
Fresia	Massive ore body	Unclassified	LA-ICP-MS	69.82	0.0355	0.487	0.1769	35.5	493.417	Palma et al. (2020)
Fresia	Massive ore body	Unclassified	LA-ICP-MS	69.82	0.0535	0.438	0.1777	37.1	523.398	Palma et al. (2020)
Fresia	Massive ore body	Unclassified	LA-ICP-MS	69.82	0.0758	0.519	0.1791	33.6	550.754	Palma et al. (2020)
Fresia	Massive ore body	Unclassified	LA-ICP-MS	69.82	0.0583	0.282	0.1755	26.92	529.975	Palma et al. (2020)
Fresia	Massive ore body	Unclassified	LA-ICP-MS	69.82	0.0676	0.504	0.1762	37.41	541.562	Palma et al. (2020)
Fresia	Massive ore body	Unclassified	LA-ICP-MS	69.82	0.1304	0.281	0.1694	35.1	597.247	Palma et al. (2020)
Fresia	Massive ore body	Unclassified	LA-ICP-MS	69.82	0.1365	0.585	0.1767	38	601.402	Palma et al. (2020)
Fresia	Massive ore body	Unclassified	LA-ICP-MS	69.82	0.1407	0.453	0.1719	35.6	604.177	Palma et al. (2020)
Fresia	Massive ore body	Unclassified	LA-ICP-MS	69.82	0.02975	0.241	0.1787	37.1	481.182	Palma et al. (2020)
Fresia	Massive ore body	Unclassified	LA-ICP-MS	69.82	0.0052	0.227	0.1752	33.05	378.469	Palma et al. (2020)
Fresia	Massive ore body	Unclassified	LA-ICP-MS	69.82	0.00639	0.157	0.1748	22.89	389.126	Palma et al. (2020)
Fresia	Massive ore body	Unclassified	LA-ICP-MS	69.82	0.01696	0.1266	0.1774	29.7	444.73	Palma et al. (2020)
Fresia	Massive ore body	Unclassified	LA-ICP-MS	69.82	0.00679	0.0997	0.1764	28.6	392.332	Palma et al. (2020)
Fresia	Massive ore body	Unclassified	LA-ICP-MS	69.82	0.0266	0.102	0.1777	30.6	473.631	Palma et al. (2020)
Fresia	Massive ore body	Unclassified	LA-ICP-MS	69.82	0.01782	0.358	0.1778	32.9	447.797	Palma et al. (2020)
Fresia	Massive ore body	Unclassified	LA-ICP-MS	69.82	0.00829	0.201	0.1732	28.67	403.095	Palma et al. (2020)
Fresia	Massive ore body	Unclassified	LA-ICP-MS	69.82	0.01959	0.1369	0.1781	35.7	453.742	Palma et al. (2020)
Fresia	Massive ore body	Unclassified	LA-ICP-MS	69.82	0.044	0.43	0.1793	42.7	508.823	Palma et al. (2020)
Fresia	Massive ore body	Unclassified	LA-ICP-MS	69.82	0.01454	0.1413	0.1723	32.6	435.349	Palma et al. (2020)
Fresia	Massive ore body	Unclassified	LA-ICP-MS	69.82	0.0232	0.1534	0.1815	32.9	464.606	Palma et al. (2020)
Fresia	Massive ore body	Unclassified	LA-ICP-MS	69.82	0.0431	0.229	0.1792	35.6	507.313	Palma et al. (2020)
Fresia	Massive ore body	Unclassified	LA-ICP-MS	69.82	0.00797	0.266	0.1803	28.4	400.945	Palma et al. (2020)
Fresia	Massive ore body	Unclassified	LA-ICP-MS	69.82	0.00392	0.0414	0.1659	17.29	364.402	Palma et al. (2020)
Fresia	Massive ore body	Unclassified	LA-ICP-MS	69.82	0.0189	0.278	0.1742	28.9	451.479	Palma et al. (2020)
Fresia	Massive ore body	Unclassified	LA-ICP-MS	69.82	0.01964	0.313	0.1767	32.3	453.903	Palma et al. (2020)
Fresia	Massive ore body	Unclassified	LA-ICP-MS	69.82	0.01094	0.164	0.175	23.53	418.643	Palma et al. (2020)
Fresia	Massive ore body	Unclassified	LA-ICP-MS	69.82	0.0099	0.0851	0.1748	30.58	412.962	Palma et al. (2020)
Fresia	Massive ore body	Unclassified	LA-ICP-MS	69.82	0.0074	0.1213	0.1794	26.5	396.929	Palma et al. (2020)
Fresia	Massive ore body	Unclassified	LA-ICP-MS	69.82	0.0159	0.149	0.1733	23.2	440.767	Palma et al. (2020)
Fresia	Massive ore body	Unclassified	LA-ICP-MS	69.82	0.01531	0.206	0.1767	30.7	438.466	Palma et al. (2020)
Fresia	Massive ore body	Unclassified	LA-ICP-MS	69.82	0.029	0.209	0.1723	23.23	479.446	Palma et al. (2020)
Fresia	Massive ore body	Unclassified	LA-ICP-MS	69.82	0.0101	0.164	0.1763	26.04	414.092	Palma et al. (2020)
Fresia	Massive ore body	Unclassified	LA-ICP-MS	69.82	0.0068	0.1252	0.1756	23.5	392.41	Palma et al. (2020)
Mariela	Massive ore body	Unclassified	LA-ICP-MS	68.27	0.0219	0.0751	0.991	36.4	462.318	Palma et al. (2020)
Mariela	Massive ore body	Unclassified	LA-ICP-MS	68.27	0.0265	0.0758	0.985	44	474.881	Palma et al. (2020)
Mariela	Massive ore body	Unclassified	LA-ICP-MS	68.27	0.175	0.0835	0.965	43.2	626.839	Palma et al. (2020)
Mariela	Massive ore body	Unclassified	LA-ICP-MS	68.27	0.1188	0.1405	0.965	46.9	590.896	Palma et al. (2020)
Mariela	Massive ore body	Unclassified	LA-ICP-MS	68.27	0.109	0.197	0.956	29.5	583.286	Palma et al. (2020)
Mariela	Massive ore body	Unclassified	LA-ICP-MS	68.27	0.028	0.0527	0.953	52.6	478.589	Palma et al. (2020)
Mariela	Massive ore body	Unclassified	LA-ICP-MS	68.27	0.0319	0.24	0.951	45.4	487.519	Palma et al. (2020)
Mariela	Massive ore body	Unclassified	LA-ICP-MS	68.27	0.0369	0.1395	0.947	52.4	497.743	Palma et al. (2020)
Mariela	Massive ore body	Unclassified	LA-ICP-MS	68.27	0.0176	0.1362	0.944	50.1	448.422	Palma et al. (2020)
Mariela	Massive ore body	Unclassified	LA-ICP-MS	68.27	0.0298	0.1052	0.939	42.4	482.83	Palma et al. (2020)
Mariela	Massive ore body	Unclassified	LA-ICP-MS	68.27	0.0842	0.218	0.939	57.4	561.239	Palma et al. (2020)
Mariela	Massive ore body	Unclassified	LA-ICP-MS	68.27	0.01353	0.0609	0.937	25.3	432.382	Palma et al. (2020)
Mariela	Massive ore body	Unclassified	LA-ICP-MS	68.27	0.02131	0.065	0.93	36.1	460.552	Palma et al. (2020)
Mariela	Massive ore body	Unclassified	LA-ICP-MS	68.27	0.0381	0.152	0.927	47.3	500.026	Palma et al. (2020)
Mariela	Massive ore body	Unclassified	LA-ICP-MS	68.27	0.01495	0.0446	0.925	21.39	438.384	Palma et al. (2020)
Mariela	Massive ore body	Unclassified	LA-ICP-MS	68.27	0.0259	0.0606	0.922	41.4	473.349	Palma et al. (2020)
Mariela	Massive ore body	Unclassified	LA-ICP-MS	68.27	0.0138	0.0672	0.922	40.3	433.562	Palma et al. (2020)
Mariela	Massive ore body	Unclassified	LA-ICP-MS	68.27	0.0336	0.073	0.919	53.3	491.133	Palma et al. (2020)
Mariela	Massive ore body	Unclassified	LA-ICP-MS	68.27	0.0187	0.0541	0.917	34.3	452.223	Palma et al. (2020)
Mariela	Massive ore body	Unclassified	LA-ICP-MS	68.27	0.02139	0.0934	0.917	43.4	460.794	Palma et al. (2020)
Mariela	Massive ore body	Unclassified	LA-ICP-MS	68.27	0.0306	0.1162	0.916	49.3	484.647	Palma et al. (2020)
Mariela	Massive ore body	Unclassified	LA-ICP-MS	68.27	0.0421	0.158	0.913	58.2	507.238	Palma et al. (2020)
Mariela	Massive ore body	Mgt-3	LA-ICP-MS	67.7	0.1036	0.0805	0.659	43.6	579.585	Palma et al. (2020)
Mariela	Massive ore body	Mgt-3	LA-ICP-MS	67.7	0.16	0.0352	0.602	37.8	619.062	Palma et al. (2020)
Mariela	Massive ore body	Mgt-3	LA-ICP-MS	67.7	0.125	0.0385	0.605	38.3	596.212	Palma et al. (2020)
Mariela	Massive ore body	Mgt-3	LA-ICP-MS	67.7	0.139	0.0429	0.618	40.7	605.896	Palma et al. (2020)
Mariela	Massive ore body	Mgt-3	LA-ICP-MS	67.7	0.0454	0.0513	0.647	41.3	513.399	Palma et al. (2020)
Mariela	Massive ore body	Mgt-3	LA-ICP-MS	67.7	0.0891	0.074	0.655	42.9	566.68	Palma et al. (2020)
Mariela	Massive ore body	Mgt-3	LA-ICP-MS	67.7	0.1516	0.0776	0.681	52.7	613.971	Palma et al. (2020)
Mariela	Massive ore body	Mgt-3	LA-ICP-MS	67.7	0.0645	0.0549	0.65	40.5	540.285	Palma et al. (2020)
Mariela	Massive ore body	Mgt-3	LA-ICP-MS	67.7	0.0271	0.0418	0.627	39.1	476.949	Palma et al. (2020)
Mariela	Massive ore body	Mgt-3	LA-ICP-MS	67.7	0.173	0.029	0.572	36.9	626.539	Palma et al. (2020)
Mariela	Massive ore body	Mgt-3	LA-ICP-MS	67.7	0.0397	0.0307	0.589	36.8	503.587	Palma et al. (2020)
Mariela	Massive ore body	Mgt-3	LA-ICP-MS	67.7	0.087	0.0486	0.647	42.9	564.674	Palma et al. (2020)
Mariela	Massive ore body	Mgt-3	LA-ICP-MS	67.7	0.0414	0.0472	0.64	41.4	506.627	Palma et al. (2020)
Mariela	Massive ore body	Mgt-3	LA-ICP-MS	67.7	0.151	0.0338	0.597	37.2	613.598	Palma et al. (2020)
Mariela	Massive ore body	Mgt-3	LA-ICP-MS	67.7	0.223	0.03	0.573	36.6	651.704	Palma et al. (2020)
Mariela	Massive ore body	Mgt-3	LA-ICP-MS	67.7	0.133	0.038	0.626	38.1	601.845	Palma et al. (2020)
Mariela	Massive ore body	Mgt-3	LA-ICP-MS	67.7	0.0329	0.0441	0.66	39.1	490.248	Palma et al. (2020)
Mariela	Massive ore body	Mgt-1	LA-ICP-MS	65.6354	0.326	0.46	1.448	47.6	695.416	Palma et al. (2020)
Mariela	Massive ore body	Mgt-1	LA-ICP-MS	65.6354	0.399	0.791	1.157	42.7	718.401	Palma et al. (2020)
Mariela	Massive ore body	Mgt-1	LA-ICP-MS	65.6354	0.2352	0.275	1.306	42.5	660.357	Palma et al. (2020)
Mariela	Massive ore body	Mgt-1	LA-ICP-MS	65.6354	0.1767	0.106	1.68	45.7	631.597	Palma et al. (2020)
Mariela	Massive ore body	Mgt-1	LA-ICP-MS	65.6354	0.164	0.0681	1.324	45.3	624.378	Palma et al. (2020)
Mariela	Massive ore body	Mgt-1	LA-ICP-MS	65.6354	0.299	0.409	1.457	49	685.889	Palma et al. (2020)
Mariela	Massive ore body	Mgt-1	LA-ICP-MS	65.6354	0.1134	0.0521	1.227	40.5	590.258	Palma et al. (2020)
Mariela	Massive ore body	Mgt-1	LA-ICP-MS	65.6354	0.335	0.384	1.455	48.2	698.455	Palma et al. (2020)
Mariela	Massive ore body	Mgt-1	LA-ICP-MS	65.6354	0.283	0.588	1.474	47.6	679.921	Palma et al. (2020)
Mariela	Massive ore body	Mgt-1	LA-ICP-MS	65.6354	0.27	0.234	1.354	49.3	674.874	Palma et al. (2020)
Mariela	Massive ore body	Mgt-1	LA-ICP-MS	65.6354	0.284	0.405	1.399	51.8	680.302	Palma et al. (2020)
Mariela	Massive ore body	Mgt-1	LA-ICP-MS	65.6354	0.1724	0.0692	1.218	48.9	629.2	Palma et al. (2020)
Mariela	Massive ore body	Mgt-1	LA-ICP-MS	65.6354	0.2292	0.238	1.42	49.2	657.686	Palma et al. (2020)
Mariela	Massive ore body	Mgt-1	LA-ICP-MS	65.6354	0.1924	0.33	1.531	45.7	639.977	Palma et al. (2020)
Mariela	Massive ore body	Mgt-1	LA-ICP-MS	65.6354	0.2013	0.269	1.316	42.4	644.489	Palma et al. (2020)
Mariela	Massive ore body	Mgt-1	LA-ICP-MS	65.6354	0.1633	0.287	1.528	44.6	623.967	Palma et al. (2020)
Mariela	Massive ore body	Mgt-1	LA-ICP-MS	65.6354	0.165	0.194	1.55	44.2	624.962	Palma et al. (2020)
Mariela	Massive ore body	Mgt-1	LA-ICP-MS	65.6354	0.131	0.0383	1.491	41.4	603.294	Palma et al. (2020)
Mariela	Massive ore body	Mgt-1	LA-ICP-MS	65.6354	0.1118	0.084	1.572	42.8	588.995	Palma et al. (2020)
Mariela	Massive ore body	Mgt-1	LA-ICP-MS	65.6354	0.1423	0.0563	1.294	42.8	610.945	Palma et al. (2020)
Mariela	Massive ore body	Mgt-2	LA-ICP-MS	67.59	0.0456	0.0566	0.895	42.9	513.845	Palma et al. (2020)
Mariela	Massive ore body	Mgt-2	LA-ICP-MS	67.59	0.0373	0.0711	0.68	44.1	499.225	Palma et al. (2020)
Mariela	Massive ore body	Mgt-2	LA-ICP-MS	67.59	0.02377	0.0512	0.698	41.8	468.324	Palma et al. (2020)
Mariela	Massive ore body	Mgt-2	LA-ICP-MS	67.59	0.0311	0.0443	0.676	42.6	486.454	Palma et al. (2020)
Mariela	Massive ore body	Mgt-2	LA-ICP-MS	67.59	0.0326	0.0635	0.638	44.6	489.723	Palma et al. (2020)
Mariela	Massive ore body	Mgt-2	LA-ICP-MS	67.59	0.03056	0.0608	0.694	44.4	485.246	Palma et al. (2020)
Mariela	Massive ore body	Mgt-2	LA-ICP-MS	67.59	0.0356	0.0618	0.672	45.5	495.907	Palma et al. (2020)
Mariela	Massive ore body	Mgt-2	LA-ICP-MS	67.59	0.01808	0.315	0.631	36.7	450.732	Palma et al. (2020)
Mariela	Massive ore body	Mgt-2	LA-ICP-MS	67.59	0.0353	0.0481	0.636	43.1	495.308	Palma et al. (2020)
Mariela	Massive ore body	Mgt-2	LA-ICP-MS	67.59	0.0421	0.0556	0.603	42.6	507.969	Palma et al. (2020)
Mariela	Massive ore body	Mgt-2	LA-ICP-MS	67.59	0.0422	0.0518	0.601	46.9	508.142	Palma et al. (2020)
Mariela	Massive ore body	Mgt-2	LA-ICP-MS	67.59	0.0396	0.0625	0.479	41.4	503.522	Palma et al. (2020)
Mariela	Massive ore body	Mgt-2	LA-ICP-MS	67.59	0.0636	0.685	0.504	39.1	539.302	Palma et al. (2020)
Mariela	Massive ore body	Mgt-2	LA-ICP-MS	67.59	0.0383	0.063	0.633	39.2	501.119	Palma et al. (2020)
Mariela	Massive ore body	Mgt-2	LA-ICP-MS	67.59	0.03081	0.0498	0.7	38.8	485.807	Palma et al. (2020)
Mariela	Massive ore body	Mgt-2	LA-ICP-MS	67.59	0.0424	0.052	0.593	42.4	508.488	Palma et al. (2020)
Mariela	Massive ore body	Mgt-2	LA-ICP-MS	67.59	0.0395	0.0605	0.608	39.9	503.34	Palma et al. (2020)
Mariela	Massive ore body	Mgt-2	LA-ICP-MS	67.59	0.0338	0.0525	0.677	41	492.25	Palma et al. (2020)
Mariela	Massive ore body	Mgt-2	LA-ICP-MS	67.59	0.0414	0.0664	0.753	45.4	506.746	Palma et al. (2020)
Mariela	Massive ore body	Mgt-3	LA-ICP-MS	64.2296	0.0869	0.0579	0.495	41.9	569.015	Palma et al. (2020)
Mariela	Massive ore body	Mgt-3	LA-ICP-MS	64.2296	0.187	0.476	0.602	42.5	639.3	Palma et al. (2020)
Mariela	Massive ore body	Mgt-3	LA-ICP-MS	64.2296	0.2225	0.0581	0.524	38.7	656.86	Palma et al. (2020)
Mariela	Massive ore body	Mgt-3	LA-ICP-MS	64.2296	0.2094	0.0649	0.64	39.6	650.656	Palma et al. (2020)
Mariela	Massive ore body	Mgt-3	LA-ICP-MS	64.2296	0.216	0.0426	0.563	39.7	653.819	Palma et al. (2020)
Mariela	Massive ore body	Mgt-3	LA-ICP-MS	64.2296	0.2131	0.0412	0.537	39	652.439	Palma et al. (2020)
Mariela	Massive ore body	Mgt-3	LA-ICP-MS	64.2296	0.0785	0.0257	0.517	38.3	560.483	Palma et al. (2020)
Mariela	Massive ore body	Mgt-3	LA-ICP-MS	64.2296	0.093	0.397	0.62	40.4	574.805	Palma et al. (2020)
Mariela	Massive ore body	Mgt-3	LA-ICP-MS	64.2296	0.115	0.0159	0.499	32.1	593.445	Palma et al. (2020)
Mariela	Massive ore body	Mgt-3	LA-ICP-MS	64.2296	0.1339	0.0671	0.527	41.2	607.304	Palma et al. (2020)
Mariela	Massive ore body	Mgt-3	LA-ICP-MS	64.2296	0.1541	0.0567	0.486	42.4	620.493	Palma et al. (2020)
Mariela	Massive ore body	Mgt-3	LA-ICP-MS	64.2296	0.1472	0.0764	0.476	37.3	616.151	Palma et al. (2020)
Mariela	Massive ore body	Mgt-3	LA-ICP-MS	64.2296	0.1577	0.0589	0.574	41.3	622.698	Palma et al. (2020)
Mariela	Massive ore body	Mgt-3	LA-ICP-MS	64.2296	0.1453	0.0611	0.498	39.3	614.927	Palma et al. (2020)
Mariela	Massive ore body	Mgt-3	LA-ICP-MS	64.2296	0.158	0.0499	0.481	42.9	622.88	Palma et al. (2020)
Mariela	Massive ore body	Mgt-3	LA-ICP-MS	64.2296	0.1035	0.0543	0.585	44	584.096	Palma et al. (2020)
Mariela	Massive ore body	Mgt-3	LA-ICP-MS	64.2296	0.1092	0.0585	0.503	39.4	588.828	Palma et al. (2020)
Mariela	Massive ore body	Mgt-3	LA-ICP-MS	64.2296	0.1637	0.0469	0.636	43.1	626.285	Palma et al. (2020)
Mariela	Massive ore body	Mgt-3	LA-ICP-MS	64.2296	0.1851	0.0357	0.642	40.8	638.288	Palma et al. (2020)
Mariela	Massive ore body	Mgt-3	LA-ICP-MS	64.2296	0.1683	0.0524	0.648	40.9	628.966	Palma et al. (2020)
Mariela	Massive ore body	Mgt-2	LA-ICP-MS	65.16	0.0287	0.000555	1.491	36.8	483.447	Palma et al. (2020)
Mariela	Massive ore body	Mgt-2	LA-ICP-MS	65.16	0.0229	0.000555	1.391	35	468.279	Palma et al. (2020)
Mariela	Massive ore body	Mgt-2	LA-ICP-MS	65.16	0.0514	0.000555	0.917	34.5	525.608	Palma et al. (2020)
Mariela	Massive ore body	Mgt-2	LA-ICP-MS	65.16	0.1084	0.000555	0.844	35.3	586.903	Palma et al. (2020)
Mariela	Massive ore body	Mgt-2	LA-ICP-MS	65.16	0.0586	0.000555	1.078	36.3	535.743	Palma et al. (2020)
Mariela	Massive ore body	Mgt-2	LA-ICP-MS	65.16	0.0346	0.000555	0.815	34	496.483	Palma et al. (2020)
Mariela	Massive ore body	Mgt-2	LA-ICP-MS	65.16	0.0318	0.000555	0.846	35.5	490.544	Palma et al. (2020)
Mariela	Massive ore body	Mgt-2	LA-ICP-MS	65.16	0.04	0.000555	0.902	31.9	506.907	Palma et al. (2020)
Mariela	Massive ore body	Mgt-2	LA-ICP-MS	65.16	0.1018	0.000555	1.164	42.7	581.388	Palma et al. (2020)
Mariela	Massive ore body	Mgt-2	LA-ICP-MS	65.16	0.0958	0.000555	1.192	44.3	576.12	Palma et al. (2020)
Mariela	Massive ore body	Mgt-2	LA-ICP-MS	65.16	0.1157	0.000555	1.165	44.5	592.7	Palma et al. (2020)
Mariela	Massive ore body	Mgt-2	LA-ICP-MS	65.16	0.1095	0.000555	1.195	36.8	587.796	Palma et al. (2020)
Mariela	Massive ore body	Mgt-2	LA-ICP-MS	65.16	0.113	0.000555	1.195	35.2	590.591	Palma et al. (2020)
Mariela	Massive ore body	Mgt-2	LA-ICP-MS	65.16	0.1384	0.000555	1.389	42.4	609.035	Palma et al. (2020)
Mariela	Massive ore body	Mgt-2	LA-ICP-MS	65.16	0.1308	0.000555	1.465	42	603.82	Palma et al. (2020)
Mariela	Massive ore body	Mgt-2	LA-ICP-MS	65.16	0.297	0.000555	1.162	34.5	685.95	Palma et al. (2020)
Mariela	Massive ore body	Mgt-2	LA-ICP-MS	65.16	0.0383	0.000555	0.615	21.7	503.756	Palma et al. (2020)
Cerro Negro Norte	Massive ore body	Mgt-4	LA-ICP-MS	70.4873	0.02281	0.0002	0.000838	17.8	462.885	Salazar et al. (2020)
Cerro Negro Norte	Massive ore body	Mgt-4	LA-ICP-MS	70.9327	0.0259	0.0002	0.00538	13.98	470.804	Salazar et al. (2020)
Cerro Negro Norte	Massive ore body	Mgt-4	LA-ICP-MS	70.526	0.205	0.0002	0.0025	15.9	639.14	Salazar et al. (2020)
Cerro Negro Norte	Massive ore body	Mgt-4	LA-ICP-MS	70.6113	0.01216	0.0002	0.00961	12.6	424.102	Salazar et al. (2020)
Cerro Negro Norte	Massive ore body	Mgt-4	LA-ICP-MS	70.7761	0.0104	0.0002	0.01577	12.5	414.98	Salazar et al. (2020)
Cerro Negro Norte	Massive ore body	Mgt-4	LA-ICP-MS	70.8707	0.00864	0.0002	0.00714	16.17	404.546	Salazar et al. (2020)
Cerro Negro Norte	Massive ore body	Mgt-4	LA-ICP-MS	70.8532	0.389	0.0002	0.0268	14.8	706.685	Salazar et al. (2020)
Cerro Negro Norte	Massive ore body	Mgt-4	LA-ICP-MS	70.8484	0.382	0.0002	0.0292	15.2	704.632	Salazar et al. (2020)
Cerro Negro Norte	Massive ore body	Mgt-4	LA-ICP-MS	70.8858	0.1075	0.0002	0.0274	13.8	578.801	Salazar et al. (2020)
Cerro Negro Norte	Massive ore body	Mgt-4	LA-ICP-MS	70.8827	0.00384	0.00053	0.0284	12.3	362.667	Salazar et al. (2020)
Cerro Negro Norte	Massive ore body	Mgt-4	LA-ICP-MS	67.4026	0.00441	0.0002	0.0281	11.2	371.944	Salazar et al. (2020)
Cerro Negro Norte	Massive ore body	Mgt-4	LA-ICP-MS	70.6187	0.0237	0.0002	0.02303	14.55	465.256	Salazar et al. (2020)
Cerro Negro Norte	Massive ore body	Mgt-4	LA-ICP-MS	70.3255	0.274	0.0002	0.0215	12.2	669.108	Salazar et al. (2020)
Cerro Negro Norte	Massive ore body	Mgt-4	LA-ICP-MS	69.6543	0.089	0.0002	0.0218	12.1	564.193	Salazar et al. (2020)
Cerro Negro Norte	Massive ore body	Mgt-4	LA-ICP-MS	70.8389	0.307	0.00087	0.0229	13.7	680.472	Salazar et al. (2020)
Cerro Negro Norte	Massive ore body	Mgt-4	LA-ICP-MS	70.429	0.276	0.0002	0.0246	16.1	669.721	Salazar et al. (2020)
Cerro Negro Norte	Massive ore body	Mgt-4	LA-ICP-MS	70.7232	0.244	0.0002	0.02204	13.57	656.442	Salazar et al. (2020)
Cerro Negro Norte	Massive ore body	Mgt-4	LA-ICP-MS	70.7418	0.0116	0.00085	0.0311	13.4	421.26	Salazar et al. (2020)
Cerro Negro Norte	Massive ore body	Mgt-4	LA-ICP-MS	70.6032	0.436	0.00085	0.0313	14.8	720.232	Salazar et al. (2020)
Cerro Negro Norte	Massive ore body	Mgt-4	LA-ICP-MS	70.2284	0.08	0.0002	0.0326	12.3	554.677	Salazar et al. (2020)
Cerro Negro Norte	Massive ore body	Mgt-4	LA-ICP-MS	70.562	0.427	0.00057	0.0312	15.8	717.872	Salazar et al. (2020)
Cerro Negro Norte	Massive ore body	Mgt-4	LA-ICP-MS	70.5496	0.0539	0.00052	0.0324	13.6	523.174	Salazar et al. (2020)
Cerro Negro Norte	Massive ore body	Mgt-4	LA-ICP-MS	70.1682	0.123	0.00092	0.0307	14.5	591.549	Salazar et al. (2020)
Cerro Negro Norte	Massive ore body	Mgt-4	LA-ICP-MS	70.5848	0.138	0.00051	0.0325	13.9	601.405	Salazar et al. (2020)
Cerro Negro Norte	Massive ore body	Mgt-4	LA-ICP-MS	70.8443	0.0159	0.00131	0.0336	13.2	439.879	Salazar et al. (2020)
Cerro Negro Norte	Massive ore body	Mgt-4	LA-ICP-MS	70.482	0.00172	0.00061	0.0234	13.4	326.248	Salazar et al. (2020)
Cerro Negro Norte	Massive ore body	Mgt-4	LA-ICP-MS	71.0091	0.0143	0.00062	0.0247	14.1	433.338	Salazar et al. (2020)
Cerro Negro Norte	Massive ore body	Mgt-4	LA-ICP-MS	70.4887	0.107	0.00083	0.0279	13.7	578.884	Salazar et al. (2020)
Cerro Negro Norte	Massive ore body	Mgt-4	LA-ICP-MS	70.7206	0.045	0.00079	0.0283	13	509.53	Salazar et al. (2020)
Cerro Negro Norte	Massive ore body	Mgt-4	LA-ICP-MS	70.5364	0.0237	0.00095	0.0272	13.18	465.332	Salazar et al. (2020)
Cerro Negro Norte	Massive ore body	Mgt-4	LA-ICP-MS	70.6425	0.319	0.00064	0.0284	14.5	684.933	Salazar et al. (2020)
Cerro Negro Norte	Massive ore body	Mgt-4	LA-ICP-MS	70.7068	0.0314	0.00093	0.0272	12.8	484.01	Salazar et al. (2020)
Cerro Negro Norte	Massive ore body	Mgt-4	LA-ICP-MS	70.5487	0.0238	0.0002	0.02475	13.7	465.596	Salazar et al. (2020)
Cerro Negro Norte	Massive ore body	Mgt-4	LA-ICP-MS	70.3419	0.0661	0.0002	0.0231	14.5	539.196	Salazar et al. (2020)
Cerro Negro Norte	Massive ore body	Mgt-4	LA-ICP-MS	70.5959	0.00323	0.00063	0.02055	14.11	354.587	Salazar et al. (2020)
Cerro Negro Norte	Massive ore body	Mgt-4	LA-ICP-MS	70.6424	0.0181	0.00083	0.0178	13.9	448.039	Salazar et al. (2020)
Cerro Negro Norte	Massive ore body	Mgt-4	LA-ICP-MS	70.3406	0.102	0.0002	0.0204	14.99	574.933	Salazar et al. (2020)
Cerro Negro Norte	Massive ore body	Mgt-4	LA-ICP-MS	70.9588	0.00299	0.00062	0.02359	13.62	350.723	Salazar et al. (2020)
Cerro Negro Norte	Massive ore body	Mgt-4	LA-ICP-MS	69.9593	0.0615	0.00052	0.0246	13.8	533.965	Salazar et al. (2020)
Cerro Negro Norte	Massive ore body	Mgt-4	LA-ICP-MS	70.1696	0.0293	0.0002	0.0246	12.98	479.805	Salazar et al. (2020)
Cerro Negro Norte	Massive ore body	Mgt-4	LA-ICP-MS	70.9222	0.0284	0.00041	0.02315	13.02	476.973	Salazar et al. (2020)
Cerro Negro Norte	Massive ore body	Mgt-4	LA-ICP-MS	71.2044	0.0134	0.0002	0.0251	12.8	429.31	Salazar et al. (2020)
Cerro Negro Norte	Massive ore body	Mgt-4	LA-ICP-MS	70.5612	0.01097	0.0002	0.01368	14.27	418.195	Salazar et al. (2020)
Cerro Negro Norte	Massive ore body	Mgt-4	LA-ICP-MS	70.7134	0.206	0.00097	0.0198	15	639.359	Salazar et al. (2020)
Cerro Negro Norte	Massive ore body	Mgt-4	LA-ICP-MS	70.4022	0.00761	0.00046	0.01621	15.54	397.989	Salazar et al. (2020)
Cerro Negro Norte	Massive ore body	Mgt-4	LA-ICP-MS	70.5148	0.00574	0.0247	0.0562	23.7	383.024	Salazar et al. (2020)
Cerro Negro Norte	Massive ore body	Mgt-3	LA-ICP-MS	70.1592	0.01705	0.0587	0.0917	27.7	444.758	Salazar et al. (2020)
Cerro Negro Norte	Massive ore body	Mgt-3	LA-ICP-MS	70.6841	0.01663	0.0596	0.0923	27.9	442.763	Salazar et al. (2020)
Cerro Negro Norte	Massive ore body	Mgt-3	LA-ICP-MS	68.8728	0.183	0.087	0.0952	28.1	630.32	Salazar et al. (2020)
Cerro Negro Norte	Massive ore body	Mgt-3	LA-ICP-MS	70.6637	0.123	0.081	0.0952	26.1	590.921	Salazar et al. (2020)
Cerro Negro Norte	Massive ore body	Mgt-3	LA-ICP-MS	68.86	0.087	0.082	0.0967	27.1	563.25	Salazar et al. (2020)
Cerro Negro Norte	Massive ore body	Mgt-3	LA-ICP-MS	70.5978	0.25	0.0326	0.0987	27.1	659.129	Salazar et al. (2020)
Cerro Negro Norte	Massive ore body	Mgt-3	LA-ICP-MS	70.3365	0.0149	0.0304	0.0887	21.1	436.378	Salazar et al. (2020)
Cerro Negro Norte	Massive ore body	Mgt-3	LA-ICP-MS	70.4755	0.1121	0.0392	0.1056	24.6	582.958	Salazar et al. (2020)
Cerro Negro Norte	Massive ore body	Mgt-3	LA-ICP-MS	70.3844	0.117	0.0247	0.1009	24.8	586.834	Salazar et al. (2020)
Cerro Negro Norte	Massive ore body	Mgt-3	LA-ICP-MS	70.399	0.0746	0.0143	0.1089	23.1	548.793	Salazar et al. (2020)
Cerro Negro Norte	Massive ore body	Mgt-3	LA-ICP-MS	70.7513	0.0172	0.0175	0.1085	25.3	444.779	Salazar et al. (2020)
Cerro Negro Norte	Massive ore body	Mgt-3	LA-ICP-MS	70.6499	0.055	0.0259	0.122	31.1	524.602	Salazar et al. (2020)
Cerro Negro Norte	Massive ore body	Mgt-3	LA-ICP-MS	70.1273	0.0556	0.0375	0.123	29.5	525.996	Salazar et al. (2020)
Cerro Negro Norte	Massive ore body	Mgt-3	LA-ICP-MS	70.3264	0.0525	0.063	0.116	30	521.421	Salazar et al. (2020)
Cerro Negro Norte	Massive ore body	Mgt-3	LA-ICP-MS	70.5869	0.0545	0.045	0.115	30	523.975	Salazar et al. (2020)
Cerro Negro Norte	Massive ore body	Mgt-3	LA-ICP-MS	69.6829	0.165	0.0301	0.1087	28.1	619.243	Salazar et al. (2020)
Cerro Negro Norte	Massive ore body	Mgt-3	LA-ICP-MS	70.6685	0.1107	0.0252	0.107	27.1	581.62	Salazar et al. (2020)
Cerro Negro Norte	Massive ore body	Mgt-3	LA-ICP-MS	70.7093	0.0259	0.0186	0.1071	26.7	471.014	Salazar et al. (2020)
Cerro Negro Norte	Massive ore body	Mgt-3	LA-ICP-MS	70.7161	0.0133	0.0443	0.11	25.5	429.274	Salazar et al. (2020)
Cerro Negro Norte	Massive ore body	Mgt-3	LA-ICP-MS	70.2798	0.0306	0.0209	0.0992	30.2	482.657	Salazar et al. (2020)
Cerro Negro Norte	Massive ore body	Mgt-3	LA-ICP-MS	70.7129	0.0348	0.0252	0.1014	27	491.129	Salazar et al. (2020)
Cerro Negro Norte	Massive ore body	Mgt-3	LA-ICP-MS	70.7546	0.236	0.0218	0.1013	29.9	652.981	Salazar et al. (2020)
Cerro Negro Norte	Massive ore body	Mgt-3	LA-ICP-MS	70.7822	0.269	0.0292	0.0952	28.6	666.489	Salazar et al. (2020)
Cerro Negro Norte	Massive ore body	Mgt-4	LA-ICP-MS	71.2343	0.01577	0.0509	0.00933	26.5	439.046	Salazar et al. (2020)
Cerro Negro Norte	Massive ore body	Mgt-4	LA-ICP-MS	71.5952	0.00359	0.0218	0.01006	18.8	358.943	Salazar et al. (2020)
Cerro Negro Norte	Massive ore body	Mgt-4	LA-ICP-MS	71.3756	0.00268	0.016	0.01027	19	345.391	Salazar et al. (2020)
Cerro Negro Norte	Massive ore body	Mgt-4	LA-ICP-MS	70.5139	0.0143	0.018	0.00973	24.5	433.757	Salazar et al. (2020)
Cerro Negro Norte	Massive ore body	Mgt-4	LA-ICP-MS	70.9918	0.144	0.0256	0.0104	20.1	604.778	Salazar et al. (2020)
Cerro Negro Norte	Massive ore body	Mgt-4	LA-ICP-MS	70.9147	0.0421	0.0274	0.00966	22.2	504.477	Salazar et al. (2020)
Cerro Negro Norte	Massive ore body	Mgt-4	LA-ICP-MS	71.1905	0.00328	0.016	0.00971	20.8	354.917	Salazar et al. (2020)
Cerro Negro Norte	Massive ore body	Mgt-4	LA-ICP-MS	72.2518	0.0035	0.015	0.00973	21.7	357.295	Salazar et al. (2020)
Cerro Negro Norte	Massive ore body	Mgt-4	LA-ICP-MS	71.0338	0.000854	0.008	0.00996	19.2	297.245	Salazar et al. (2020)
Cerro Negro Norte	Massive ore body	Mgt-2	LA-ICP-MS	71.0248	0.00183	0.01189	0.1836	36.8	328.596	Salazar et al. (2020)
Cerro Negro Norte	Massive ore body	Mgt-2	LA-ICP-MS	71.2029	0.00386	0.0148	0.1708	39.6	362.7	Salazar et al. (2020)
Cerro Negro Norte	Massive ore body	Mgt-2	LA-ICP-MS	71.4234	0.00708	0.0171	0.153	41.6	393.348	Salazar et al. (2020)
Cerro Negro Norte	Massive ore body	Mgt-2	LA-ICP-MS	70.8596	0.00541	0.0176	0.1689	38.4	379.734	Salazar et al. (2020)
Cerro Negro Norte	Massive ore body	Mgt-1	LA-ICP-MS	70.9612	0.193	0.0188	0.1726	41.1	632.595	Salazar et al. (2020)
Cerro Negro Norte	Massive ore body	Mgt-1	LA-ICP-MS	70.085	0.187	0.0306	0.1605	48.9	630.726	Salazar et al. (2020)
Cerro Negro Norte	Massive ore body	Mgt-1	LA-ICP-MS	70.9872	0.122	0.0253	0.14	45.2	589.788	Salazar et al. (2020)
Cerro Negro Norte	Massive ore body	Mgt-2	LA-ICP-MS	69.5627	0.00172	0.009	0.1471	30.8	326.814	Salazar et al. (2020)
Cerro Negro Norte	Massive ore body	Mgt-2	LA-ICP-MS	69.4047	0.0083	0.01015	0.1479	32.7	403.489	Salazar et al. (2020)
Cerro Negro Norte	Massive ore body	Mgt-2	LA-ICP-MS	69.1474	0.00334	0.0076	0.1455	31	357.158	Salazar et al. (2020)
Cerro Negro Norte	Massive ore body	Mgt-1	LA-ICP-MS	69.5432	0.4	0.0168	0.1513	36.2	712.005	Salazar et al. (2020)
Cerro Negro Norte	Massive ore body	Mgt-1	LA-ICP-MS	69.3169	0.244	0.0136	0.1479	36.3	658.511	Salazar et al. (2020)
Cerro Negro Norte	Massive ore body	Mgt-1	LA-ICP-MS	68.9373	0.362	0.0182	0.1541	40.9	701.647	Salazar et al. (2020)
Cerro Negro Norte	Massive ore body	Mgt-1	LA-ICP-MS	69.2889	0.405	0.017	0.1602	39.3	713.857	Salazar et al. (2020)
Cerro Negro Norte	Massive ore body	Mgt-1	LA-ICP-MS	69.1933	0.356	0.0115	0.1507	35.4	699.352	Salazar et al. (2020)
Cerro Negro Norte	Massive ore body	Mgt-1	LA-ICP-MS	71.0262	0.00326	0.007	0.1581	29.1	354.737	Salazar et al. (2020)
Cerro Negro Norte	Massive ore body	Mgt-2	LA-ICP-MS	71.2389	0.00591	0.0203	0.2113	31.6	384.004	Salazar et al. (2020)
Cerro Negro Norte	Massive ore body	Mgt-2	LA-ICP-MS	70.9663	0.00643	0.0209	0.1834	33.6	388.598	Salazar et al. (2020)
Cerro Negro Norte	Massive ore body	Mgt-2	LA-ICP-MS	71.1187	0.00564	0.0196	0.1617	31.7	381.68	Salazar et al. (2020)
Cerro Negro Norte	Massive ore body	Mgt-2	LA-ICP-MS	71.2796	0.075	0.0144	0.169	34	548.221	Salazar et al. (2020)
Cerro Negro Norte	Massive ore body	Mgt-1	LA-ICP-MS	70.7089	0.109	0.014	0.154	38	580.222	Salazar et al. (2020)
Cerro Negro Norte	Massive ore body	Mgt-1	LA-ICP-MS	70.8066	0.0949	0.0376	0.1317	40.8	568.217	Salazar et al. (2020)
Cerro Negro Norte	Massive ore body	Mgt-1	LA-ICP-MS	71.0486	0.125	0.0161	0.1303	40.3	591.876	Salazar et al. (2020)
Cerro Negro Norte	Massive ore body	Mgt-1	LA-ICP-MS	70.7571	0.106	0.0078	0.1263	35.5	577.741	Salazar et al. (2020)
Cerro Negro Norte	Massive ore body	Mgt-1	LA-ICP-MS	70.9933	0.113	0.0091	0.1309	36.9	583.017	Salazar et al. (2020)
Cerro Negro Norte	Massive ore body	Mgt-2	LA-ICP-MS	71.2177	0.00207	0.00547	0.123	27.9	333.871	Salazar et al. (2020)
Cerro Negro Norte	Massive ore body	Mgt-1	LA-ICP-MS	71.4106	0.177	0.0102	0.1247	37.6	623.605	Salazar et al. (2020)
Cerro Negro Norte	Massive ore body	Mgt-1	LA-ICP-MS	71.185	0.183	0.0094	0.128	30.3	627.118	Salazar et al. (2020)
Cerro Negro Norte	Massive ore body	Mgt-1	LA-ICP-MS	71.005	0.082	0.0132	0.1302	32.5	555.801	Salazar et al. (2020)
Cerro Negro Norte	Massive ore body	Mgt-2	LA-ICP-MS	71.3409	0.00416	0.00892	0.1261	29.1	366.252	Salazar et al. (2020)
Cerro Negro Norte	Massive ore body	Mgt-2	LA-ICP-MS	70.8569	0.00233	0.00732	0.1259	29	339.369	Salazar et al. (2020)
Cerro Negro Norte	Massive ore body	Mgt-3	LA-ICP-MS	70.9706	0.0414	0.0219	0.137	27.9	503.208	Salazar et al. (2020)
Cerro Negro Norte	Massive ore body	Mgt-3	LA-ICP-MS	68.7962	0.021	0.046	0.1265	26.9	459.115	Salazar et al. (2020)
Cerro Negro Norte	Massive ore body	Mgt-3	LA-ICP-MS	68.6155	0.0162	0.0271	0.1266	26.3	442.978	Salazar et al. (2020)
Cerro Negro Norte	Massive ore body	Mgt-3	LA-ICP-MS	70.7903	0.06	0.0208	0.1283	27.4	531.13	Salazar et al. (2020)
Cerro Negro Norte	Massive ore body	Mgt-3	LA-ICP-MS	68.9114	0.0124	0.0249	0.1306	27.4	426.67	Salazar et al. (2020)
Cerro Negro Norte	Massive ore body	Mgt-3	LA-ICP-MS	70.8536	0.01154	0.0179	0.127	27.3	420.87	Salazar et al. (2020)
Cerro Negro Norte	Massive ore body	Mgt-3	LA-ICP-MS	70.8611	0.0231	0.0287	0.132	29.8	463.362	Salazar et al. (2020)
Cerro Negro Norte	Massive ore body	Mgt-3	LA-ICP-MS	70.8258	0.1248	0.0189	0.1285	31.7	592.014	Salazar et al. (2020)
Cerro Negro Norte	Massive ore body	Mgt-3	LA-ICP-MS	70.9321	0.0189	0.0133	0.1244	26.6	450.487	Salazar et al. (2020)
Cerro Negro Norte	Massive ore body	Mgt-3	LA-ICP-MS	70.6774	0.00441	0.0179	0.1051	24.8	369.587	Salazar et al. (2020)
Cerro Negro Norte	Massive ore body	Mgt-3	LA-ICP-MS	63.8164	0.0355	0.0101	0.093	28	499.796	Salazar et al. (2020)
Cerro Negro Norte	Massive ore body	Mgt-3	LA-ICP-MS	70.9861	0.063	0.035	0.1139	42.9	534.708	Salazar et al. (2020)
Cerro Negro Norte	Massive ore body	Mgt-3	LA-ICP-MS	70.7796	0.0392	0.0326	0.1071	31.3	499.48	Salazar et al. (2020)
Cerro Negro Norte	Massive ore body	Mgt-3	LA-ICP-MS	70.7196	0.0928	0.0303	0.0989	29	566.431	Salazar et al. (2020)
Cerro Negro Norte	Massive ore body	Mgt-2	LA-ICP-MS	70.7995	0.0248	0.0142	0.1542	30.1	468.062	Salazar et al. (2020)
Cerro Negro Norte	Massive ore body	Mgt-2	LA-ICP-MS	70.603	0.0146	0.0123	0.1562	36.8	434.926	Salazar et al. (2020)
Cerro Negro Norte	Massive ore body	Mgt-1	LA-ICP-MS	71.0723	0.0407	0.0586	0.1614	37.8	501.877	Salazar et al. (2020)
Cerro Negro Norte	Massive ore body	Mgt-1	LA-ICP-MS	70.71	0.0356	0.0515	0.1531	43.1	492.725	Salazar et al. (2020)
Cerro Negro Norte	Massive ore body	Mgt-1	LA-ICP-MS	70.7095	0.0327	0.0667	0.1484	41.4	486.803	Salazar et al. (2020)
Cerro Negro Norte	Massive ore body	Mgt-1	LA-ICP-MS	70.9424	0.0194	0.0504	0.1455	37.6	452.119	Salazar et al. (2020)
Cerro Negro Norte	Massive ore body	Mgt-2	LA-ICP-MS	70.1197	0.0694	0.0738	0.1944	40.7	543.312	Salazar et al. (2020)
Cerro Negro Norte	Massive ore body	Mgt-2	LA-ICP-MS	70.7572	0.0391	0.0642	0.2002	44.5	499.32	Salazar et al. (2020)
Cerro Negro Norte	Massive ore body	Mgt-2	LA-ICP-MS	70.6179	0.103	0.0422	0.193	41.6	575.434	Salazar et al. (2020)
Cerro Negro Norte	Massive ore body	Mgt-2	LA-ICP-MS	70.3507	0.0309	0.0559	0.202	42.3	483.256	Salazar et al. (2020)
Cerro Negro Norte	Massive ore body	Mgt-1	LA-ICP-MS	70.8114	0.255	0.199	0.2037	59	660.868	Salazar et al. (2020)
Cerro Negro Norte	Massive ore body	Mgt-1	LA-ICP-MS	70.6966	0.0304	0.0423	0.197	43.4	481.805	Salazar et al. (2020)
Cerro Negro Norte	Massive ore body	Mgt-2	LA-ICP-MS	70.0221	0.156	0.086	0.208	53.1	613.491	Salazar et al. (2020)
Cerro Negro Norte	Massive ore body	Mgt-2	LA-ICP-MS	71.1271	0.185	0.0936	0.2025	48.3	628.249	Salazar et al. (2020)
Cerro Negro Norte	Massive ore body	Mgt-2	LA-ICP-MS	71.024	0.124	0.0767	0.1928	46.4	591.19	Salazar et al. (2020)
Cerro Negro Norte	Massive ore body	Mgt-2	LA-ICP-MS	70.7159	0.182	0.064	0.1881	39.3	627.228	Salazar et al. (2020)
Cerro Negro Norte	Massive ore body	Mgt-2	LA-ICP-MS	70.7752	0.0243	0.0697	0.1984	39.4	466.747	Salazar et al. (2020)
Cerro Negro Norte	Massive ore body	Mgt-2	LA-ICP-MS	70.8986	0.0043	0.0127	0.2092	31.5	368.184	Salazar et al. (2020)
Cerro Negro Norte	Massive ore body	Mgt-1	LA-ICP-MS	70.6131	0.083	0.06	0.189	38.5	557.254	Salazar et al. (2020)
Cerro Negro Norte	Massive ore body	Mgt-1	LA-ICP-MS	70.8715	0.093	0.0182	0.2018	35.9	566.432	Salazar et al. (2020)
Cerro Negro Norte	Massive ore body	Mgt-1	LA-ICP-MS	70.845	0.0356	0.0235	0.2083	39.2	492.591	Salazar et al. (2020)
Cerro Negro Norte	Massive ore body	Mgt-1	LA-ICP-MS	70.6423	0.0298	0.0409	0.2051	39.1	480.499	Salazar et al. (2020)
Cerro Negro Norte	Massive ore body	Mgt-1	LA-ICP-MS	70.4434	0.0171	0.0368	0.209	37.1	444.689	Salazar et al. (2020)
Laco Norte	Surface zone (Orebody)	Mgt-4	EMPA	70.0359	0.9435	0.005	0.0681		819.677	Ovalle et al. (2018)
Laco Norte	Surface zone (Orebody)	Mgt-4	EMPA	69.2123	1.1141	0.005	0.0663		844.921	Ovalle et al. (2018)
Laco Norte	Surface zone (Orebody)	Mgt-4	EMPA	67.7892	1.16	0.005	0.0667		853.826	Ovalle et al. (2018)
Laco Norte	Surface zone (Orebody)	Mgt-4	EMPA	68.5644	1.1968	0.005	0.0629		856.745	Ovalle et al. (2018)
Laco Norte	Surface zone (Orebody)	Mgt-4	EMPA	69.2075	1.1182	0.005	0.0653		845.463	Ovalle et al. (2018)
Laco Norte	Surface zone (Orebody)	Mgt-4	EMPA	67.4518	0.9362	0.005	0.0703		823.836	Ovalle et al. (2018)
Laco Norte	Surface zone (Orebody)	Mgt-4	EMPA	69.5362	0.8069	0.005	0.0803		799.28	Ovalle et al. (2018)
Laco Norte	Surface zone (Orebody)	Mgt-4	EMPA	70.3114	0.9372	0.005	0.0762		818.202	Ovalle et al. (2018)
Laco Norte	Surface zone (Orebody)	Mgt-4	EMPA	69.7626	1.0259	0.005	0.0771		831.978	Ovalle et al. (2018)
Laco Norte	Surface zone (Orebody)	Mgt-4	EMPA	70.7249	0.8966	0.005	0.0698		811.288	Ovalle et al. (2018)
Laco Norte	Surface zone (Orebody)	Mgt-4	EMPA	70.3248	1.0442	0.005	0.0704		833.348	Ovalle et al. (2018)
Laco Norte	Surface zone (Orebody)	Mgt-4	EMPA	69.3069	1.2095	0.005	0.0726		856.713	Ovalle et al. (2018)
Laco Norte	Surface zone (Orebody)	Mgt-4	EMPA	68.6161	0.9926	0.005	0.0675		829.654	Ovalle et al. (2018)
Laco Norte	Surface zone (Orebody)	Mgt-4	EMPA	69.5261	1.0412	0.005	0.0712		834.563	Ovalle et al. (2018)
Laco Norte	Surface zone (Orebody)	Mgt-4	EMPA	69.8682	1.0229	0.005	0.0704		831.349	Ovalle et al. (2018)
Laco Norte	Surface zone (Orebody)	Mgt-4	EMPA	69.758	0.9521	0.005	0.071		821.493	Ovalle et al. (2018)
Laco Norte	Surface zone (Orebody)	Mgt-4	EMPA	69.7273	1.024	0.005	0.066		831.787	Ovalle et al. (2018)
Laco Norte	Surface zone (Orebody)	Mgt-4	EMPA	70.0721	1.0139	0.005	0.0689		829.687	Ovalle et al. (2018)
Laco Norte	Surface zone (Orebody)	Mgt-4	EMPA	68.3431	0.3284	0.005	0.0609		691.748	Ovalle et al. (2018)
Laco Norte	Surface zone (Orebody)	Mgt-4	EMPA	67.7215	0.3586	0.005	0.0846		702.589	Ovalle et al. (2018)
Laco Norte	Surface zone (Orebody)	Mgt-4	EMPA	68.0009	0.2918	0.005	0.0821		679.405	Ovalle et al. (2018)
Laco Norte	Surface zone (Orebody)	Mgt-4	EMPA	66.6808	0.3929	0.005	0.0762		714.784	Ovalle et al. (2018)
Laco Norte	Surface zone (Orebody)	Mgt-4	EMPA	67.2282	0.3771	0.005	0.0785		709.13	Ovalle et al. (2018)
Laco Norte	Surface zone (Orebody)	Mgt-4	EMPA	68.2144	0.094	0.005	0.0819		570.573	Ovalle et al. (2018)
Laco Norte	Surface zone (Orebody)	Mgt-4	EMPA	66.3137	0.5392	0.005	0.0767		753.343	Ovalle et al. (2018)
Laco Norte	Surface zone (Orebody)	Mgt-4	EMPA	65.9885	1.7276	0.0155	0.0569		919.193	Ovalle et al. (2018)
Laco Norte	Surface zone (Orebody)	Mgt-4	EMPA	65.7243	1.6055	0.0153	0.0556		908.125	Ovalle et al. (2018)
Laco Norte	Surface zone (Orebody)	Mgt-4	EMPA	66.0743	1.3889	0.0119	0.0588		884.689	Ovalle et al. (2018)
Laco Norte	Surface zone (Orebody)	Mgt-4	EMPA	65.9463	1.8118	0.0141	0.0512		926.994	Ovalle et al. (2018)
Laco Norte	Surface zone (Orebody)	Mgt-4	EMPA	64.73	1.8523	0.0136	0.0561		933.644	Ovalle et al. (2018)
Laco Norte	Surface zone (Orebody)	Mgt-4	EMPA	65.6672	1.7943	0.0212	0.0562		926.106	Ovalle et al. (2018)
Laco Norte	Surface zone (Orebody)	Mgt-4	EMPA	65.5167	2.0437	0.0162	0.0589		947.918	Ovalle et al. (2018)
Laco Norte	Surface zone (Orebody)	Mgt-4	EMPA	65.2937	1.1587	0.0133	0.0554		859.183	Ovalle et al. (2018)
Laco Norte	Surface zone (Orebody)	Mgt-4	EMPA	64.9208	1.5832	0.0235	0.057		907.858	Ovalle et al. (2018)
Laco Norte	Surface zone (Orebody)	Mgt-4	EMPA	66.3629	0.4808	0.0191	0.0556		739.21	Ovalle et al. (2018)
Laco Norte	Surface zone (Orebody)	Mgt-4	EMPA	66.4148	0.8995	0.0219	0.0546		820.418	Ovalle et al. (2018)
Laco Norte	Surface zone (Orebody)	Mgt-4	EMPA	65.5949	0.454	0.0185	0.0511		733.71	Ovalle et al. (2018)
Laco Norte	Surface zone (Orebody)	Mgt-4	EMPA	65.3967	1.851	0.026	0.059		931.851	Ovalle et al. (2018)
Laco Norte	Surface zone (Orebody)	Mgt-4	EMPA	65.3296	1.7137	0.0331	0.0564		919.508	Ovalle et al. (2018)
Laco Norte	Surface zone (Orebody)	Mgt-4	EMPA	66.395	1.6444	0.0292	0.0591		910.314	Ovalle et al. (2018)
Laco Norte	Surface zone (Orebody)	Mgt-4	EMPA	67.3854	0.4342	0.0291	0.0555		725.217	Ovalle et al. (2018)
Laco Norte	Surface zone (Orebody)	Mgt-4	EMPA	68.6812	0.012116	0.005	0.005		425.508	Ovalle et al. (2018)
Laco Norte	Surface zone (Orebody)	Mgt-4	EMPA	68.7721	0.00941584	0.005	0.0667		410.993	Ovalle et al. (2018)
Laco Norte	Surface zone (Orebody)	Mgt-4	EMPA	68.6264	0.0193163	0.005	0.0371		453.943	Ovalle et al. (2018)
Laco Norte	Surface zone (Orebody)	Mgt-4	EMPA	69.1394	0.0254089	0.005	0.0481		471.233	Ovalle et al. (2018)
Laco Norte	Surface zone (Orebody)	Mgt-4	EMPA	69.1601	0.00754652	0.005	0.0348		398.498	Ovalle et al. (2018)
Laco Norte	Surface zone (Orebody)	Mgt-4	EMPA	69.0453	0.0162008	0.005	0.0351		442.598	Ovalle et al. (2018)
Laco Norte	Surface zone (Orebody)	Mgt-4	EMPA	68.9418	0.0170316	0.005	0.0062		445.773	Ovalle et al. (2018)
Laco Norte	Surface zone (Orebody)	Mgt-4	EMPA	68.7548	0.0128083	0.005	0.0366		428.71	Ovalle et al. (2018)
Laco Norte	Surface zone (Orebody)	Mgt-4	EMPA	69.5472	0.0124621	0.005	0.035		426.424	Ovalle et al. (2018)
Laco Norte	Surface zone (Orebody)	Mgt-4	EMPA	70.5358	0.0734574	0.005	0.0372		547.391	Ovalle et al. (2018)
Laco Norte	Surface zone (Orebody)	Mgt-4	EMPA	68.7529	0.142622	0.005	0.041		606.847	Ovalle et al. (2018)
Laco Norte	Surface zone (Orebody)	Mgt-4	EMPA	69.1409	0.12116	0.005	0.0379		591.52	Ovalle et al. (2018)
Laco Norte	Surface zone (Orebody)	Mgt-4	EMPA	69.5741	0.089312	0.005	0.0341		564.583	Ovalle et al. (2018)
Laco Norte	Surface zone (Orebody)	Mgt-4	EMPA	69.2005	0.0246473	0.005	0.0465		469.161	Ovalle et al. (2018)
Laco Norte	Surface zone (Orebody)	Mgt-4	EMPA	70.2519	0.0883427	0.005	0.0345		562.858	Ovalle et al. (2018)
Laco Norte	Surface zone (Orebody)	Mgt-4	EMPA	67.0952	0.0932	0.005	0.0776		571.254	Ovalle et al. (2018)
Laco Norte	Surface zone (Orebody)	Mgt-4	EMPA	68.0805	0.1188	0.005	0.0759		591.144	Ovalle et al. (2018)
Laco Norte	Surface zone (Orebody)	Mgt-4	EMPA	68.0372	0.1456	0.005	0.0752		609.733	Ovalle et al. (2018)
Laco Norte	Surface zone (Orebody)	Mgt-4	EMPA	67.7681	0.0549	0.005	0.0741		527.646	Ovalle et al. (2018)
Laco Norte	Surface zone (Orebody)	Mgt-4	EMPA	67.7732	0.1403	0.005	0.0804		606.656	Ovalle et al. (2018)
Laco Norte	Surface zone (Orebody)	Mgt-4	EMPA	68.0144	0.2131	0.005	0.0755		646.636	Ovalle et al. (2018)
Laco Norte	Surface zone (Orebody)	Mgt-4	EMPA	68.5601	0.0669	0.005	0.0774		542.182	Ovalle et al. (2018)
Laco Norte	Surface zone (Orebody)	Mgt-4	EMPA	68.2807	0.0514	0.005	0.0745		522.052	Ovalle et al. (2018)
Laco Norte	Surface zone (Orebody)	Mgt-4	EMPA	68.4154	0.0762	0.005	0.0788		552.836	Ovalle et al. (2018)
Laco Norte	Surface zone (Orebody)	Mgt-4	EMPA	68.3411	0.0359	0.005	0.0758		495.719	Ovalle et al. (2018)
Laco Norte	Surface zone (Orebody)	Mgt-4	EMPA	67.7829	0.0835	0.005	0.0781		561.14	Ovalle et al. (2018)
Laco Norte	Surface zone (Orebody)	Mgt-4	EMPA	67.968	0.0553	0.005	0.076		527.978	Ovalle et al. (2018)
Laco Norte	Surface zone (Orebody)	Mgt-4	EMPA	67.7569	0.0457	0.005	0.0728		513.825	Ovalle et al. (2018)
Laco Norte	Surface zone (Orebody)	Mgt-4	EMPA	67.8054	0.0847	0.005	0.0686		562.302	Ovalle et al. (2018)
Laco Norte	Surface zone (Orebody)	Mgt-4	EMPA	67.9784	0.0516	0.005	0.0739		522.682	Ovalle et al. (2018)
Laco Norte	Surface zone (Orebody)	Mgt-4	EMPA	67.5488	0.0374	0.005	0.0737		499.46	Ovalle et al. (2018)
Laco Norte	Surface zone (Orebody)	Mgt-4	EMPA	68.0197	0.0292	0.005	0.07		481.691	Ovalle et al. (2018)
Laco Norte	Surface zone (Orebody)	Mgt-4	EMPA	67.6261	0.0652	0.005	0.0686		541.227	Ovalle et al. (2018)
Laco Norte	Surface zone (Orebody)	Mgt-4	EMPA	68.0786	0.0403	0.005	0.0797		504.268	Ovalle et al. (2018)
Laco Norte	Surface zone (Orebody)	Mgt-4	EMPA	68.2381	0.0479	0.005	0.0733		516.797	Ovalle et al. (2018)
Laco Norte	Surface zone (Orebody)	Mgt-4	EMPA	67.6666	0.0636	0.005	0.0735		539.213	Ovalle et al. (2018)
Laco Norte	Surface zone (Orebody)	Mgt-4	EMPA	67.797	0.0872	0.005	0.073		564.746	Ovalle et al. (2018)
Laco Norte	Surface zone (Orebody)	Mgt-4	EMPA	68.089	0.0404	0.005	0.0728		504.437	Ovalle et al. (2018)
Laco Norte	Surface zone (Orebody)	Mgt-4	EMPA	67.6796	0.126	0.005	0.0753		596.959	Ovalle et al. (2018)
Laco Norte	Surface zone (Orebody)	Mgt-4	EMPA	68.3879	0.0607	0.005	0.074		534.716	Ovalle et al. (2018)
Laco Norte	Surface zone (Orebody)	Mgt-4	EMPA	68.2337	0.046	0.005	0.0768		513.79	Ovalle et al. (2018)
Laco Norte	Surface zone (Orebody)	Mgt-4	EMPA	67.5362	0.0417	0.005	0.0745		507.33	Ovalle et al. (2018)
Laco Norte	Surface zone (Orebody)	Mgt-4	EMPA	67.4803	0.5892	0.005	0.0847		762.253	Ovalle et al. (2018)
Laco Norte	Surface zone (Orebody)	Mgt-4	EMPA	67.7561	0.6039	0.005	0.0859		764.851	Ovalle et al. (2018)
Laco Norte	Surface zone (Orebody)	Mgt-4	EMPA	65.3648	0.6971	0.005	0.0784		788.043	Ovalle et al. (2018)
Laco Norte	Surface zone (Orebody)	Mgt-4	EMPA	66.9204	0.914	0.005	0.088		821.589	Ovalle et al. (2018)
Laco Norte	Surface zone (Orebody)	Mgt-4	EMPA	68.1215	0.2503	0.005	0.0851		662.96	Ovalle et al. (2018)
Laco Norte	Surface zone (Orebody)	Mgt-4	EMPA	67.5153	0.9034	0.005	0.0833		818.736	Ovalle et al. (2018)
Laco Norte	Surface zone (Orebody)	Mgt-4	EMPA	67.4367	0.6725	0.005	0.0832		779.258	Ovalle et al. (2018)
Laco Norte	Surface zone (Orebody)	Mgt-4	EMPA	67.0267	0.6282	0.005	0.0822		771.254	Ovalle et al. (2018)
Laco Norte	Surface zone (Orebody)	Mgt-4	EMPA	66.4324	0.9018	0.005	0.0825		820.737	Ovalle et al. (2018)
Laco Norte	Surface zone (Orebody)	Mgt-4	EMPA	67.9713	0.4947	0.005	0.0839		739.761	Ovalle et al. (2018)
Laco Norte	Surface zone (Orebody)	Mgt-4	EMPA	67.0966	0.8175	0.005	0.0868		805.87	Ovalle et al. (2018)
Laco Norte	Surface zone (Orebody)	Mgt-4	EMPA	67.3326	1.0874	0.005	0.0926		845.395	Ovalle et al. (2018)
Laco Norte	Surface zone (Orebody)	Mgt-4	EMPA	67.0702	1.0848	0.005	0.0856		845.614	Ovalle et al. (2018)
Laco Norte	Surface zone (Orebody)	Mgt-4	EMPA	66.5015	1.1524	0.005	0.083		855.677	Ovalle et al. (2018)
Laco Norte	Surface zone (Orebody)	Mgt-4	EMPA	68.4339	1.0014	0.005	0.0497		831.278	Ovalle et al. (2018)
Laco Norte	Surface zone (Orebody)	Mgt-4	EMPA	67.2685	0.9157	0.005	0.0553		821.125	Ovalle et al. (2018)
Laco Norte	Surface zone (Orebody)	Mgt-4	EMPA	67.4665	0.9166	0.005	0.0564		820.853	Ovalle et al. (2018)
Laco Norte	Surface zone (Orebody)	Mgt-4	EMPA	69.4724	1.0741	0.005	0.0523		839.116	Ovalle et al. (2018)
Laco Norte	Surface zone (Orebody)	Mgt-4	EMPA	67.8249	0.5844	0.005	0.0574		760.582	Ovalle et al. (2018)
Laco Norte	Surface zone (Orebody)	Mgt-4	EMPA	70.6055	0.7023	0.005	0.0563		778.925	Ovalle et al. (2018)
Laco Norte	Surface zone (Orebody)	Mgt-4	EMPA	70.0519	0.6349	0.005	0.0571		766.975	Ovalle et al. (2018)
Laco Norte	Surface zone (Orebody)	Mgt-4	EMPA	69.9367	1.128	0.005	0.0568		845.209	Ovalle et al. (2018)
Laco Norte	Surface zone (Orebody)	Mgt-4	EMPA	70.6931	0.906	0.005	0.0511		812.781	Ovalle et al. (2018)
Laco Norte	Surface zone (Orebody)	Mgt-4	EMPA	68.4884	0.5956	0.005	0.059		761.745	Ovalle et al. (2018)
Laco Norte	Surface zone (Orebody)	Mgt-4	EMPA	66.9374	1.0822	0.005	0.0536		845.554	Ovalle et al. (2018)
Laco Norte	Surface zone (Orebody)	Mgt-4	EMPA	70.4587	0.9377	0.005	0.0556		817.986	Ovalle et al. (2018)
Laco Norte	Surface zone (Orebody)	Mgt-4	EMPA	70.439	0.5965	0.005	0.0542		758.408	Ovalle et al. (2018)
Laco Norte	Surface zone (Orebody)	Mgt-4	EMPA	69.3495	0.6747	0.005	0.058		776.058	Ovalle et al. (2018)
Laco Norte	Surface zone (Orebody)	Mgt-4	EMPA	69.8764	0.6271	0.005	0.0625		765.724	Ovalle et al. (2018)
Laco Norte	Surface zone (Orebody)	Mgt-4	EMPA	70.9807	0.7711	0.005	0.0574		790.483	Ovalle et al. (2018)
Laco Norte	Surface zone (Orebody)	Mgt-4	EMPA	68.1674	0.4465	0.005	0.0616		727.152	Ovalle et al. (2018)
Laco Norte	Surface zone (Orebody)	Mgt-4	EMPA	68.6541	0.6814	0.005	0.0629		778.642	Ovalle et al. (2018)
Laco Norte	Surface zone (Orebody)	Mgt-4	EMPA	64.9307	0.9792	0.005	0.0495		835.558	Ovalle et al. (2018)
Laco Norte	Surface zone (Orebody)	Mgt-4	EMPA	65.9883	1.2631	0.005	0.0528		870.466	Ovalle et al. (2018)
Laco Norte	Surface zone (Orebody)	Mgt-4	EMPA	67.9829	0.745	0.005	0.0524		791.639	Ovalle et al. (2018)
Laco Norte	Surface zone (Orebody)	Mgt-4	EMPA	66.3135	1.3008	0.005	0.0492		874.158	Ovalle et al. (2018)
Laco Norte	Surface zone (Orebody)	Mgt-4	EMPA	66.0714	1.2915	0.005	0.052		873.627	Ovalle et al. (2018)
Laco Norte	Surface zone (Orebody)	Mgt-4	EMPA	69.7729	0.8006	0.005	0.052		797.772	Ovalle et al. (2018)
Laco Norte	Surface zone (Orebody)	Mgt-4	EMPA	70.6968	0.765	0.005	0.0567		789.963	Ovalle et al. (2018)
Laco Norte	Surface zone (Orebody)	Mgt-4	EMPA	70.308	0.7775	0.005	0.0554		792.843	Ovalle et al. (2018)
Laco Norte	Surface zone (Orebody)	Mgt-4	EMPA	70.3238	0.84	0.005	0.0564		803.182	Ovalle et al. (2018)
Laco Norte	Surface zone (Orebody)	Mgt-4	EMPA	68.6916	1.0934	0.005	0.0588		843.303	Ovalle et al. (2018)
Laco Norte	Surface zone (Orebody)	Mgt-4	EMPA	69.2442	0.7327	0.005	0.0526		787.009	Ovalle et al. (2018)
Laco Norte	Surface zone (Orebody)	Mgt-4	EMPA	66.9003	1.2016	0.005	0.0405		860.967	Ovalle et al. (2018)
Laco Norte	Surface zone (Orebody)	Mgt-4	EMPA	67.7042	1.2198	0.005	0.0493		861.424	Ovalle et al. (2018)
Laco Norte	Surface zone (Orebody)	Mgt-4	EMPA	68.2386	1.209	0.005	0.0438		858.944	Ovalle et al. (2018)
Laco Norte	Surface zone (Orebody)	Mgt-4	EMPA	68.293	1.0918	0.005	0.0401		843.932	Ovalle et al. (2018)
Laco Norte	Surface zone (Orebody)	Mgt-4	EMPA	66.6443	1.381	0.005	0.0438		882.499	Ovalle et al. (2018)
Laco Norte	Surface zone (Orebody)	Mgt-4	EMPA	66.8716	0.7646	0.005	0.039		797.298	Ovalle et al. (2018)
Laco Norte	Surface zone (Orebody)	Mgt-4	EMPA	67.0465	0.8687	0.005	0.0379		814.284	Ovalle et al. (2018)
Laco Norte	Surface zone (Orebody)	Mgt-4	EMPA	67.5351	1.1018	0.005	0.0405		846.867	Ovalle et al. (2018)
Laco Norte	Surface zone (Orebody)	Mgt-4	EMPA	68.2851	1.3797	0.005	0.0408		878.645	Ovalle et al. (2018)
Laco Norte	Surface zone (Orebody)	Mgt-4	EMPA	67.806	1.1601	0.005	0.0397		853.803	Ovalle et al. (2018)
Laco Norte	Surface zone (Orebody)	Mgt-4	EMPA	68.8349	0.9182	0.005	0.0406		818.305	Ovalle et al. (2018)
Laco Norte	Surface zone (Orebody)	Mgt-4	EMPA	68.296	1.3117	0.005	0.0374		870.974	Ovalle et al. (2018)
Laco Norte	Surface zone (Orebody)	Mgt-4	EMPA	68.4723	1.3208	0.005	0.0359		871.627	Ovalle et al. (2018)
Laco Norte	Surface zone (Orebody)	Mgt-4	EMPA	68.6289	1.2324	0.005	0.0374		860.937	Ovalle et al. (2018)
Laco Norte	Surface zone (Orebody)	Mgt-4	EMPA	67.5804	1.0234	0.005	0.0369		836.15	Ovalle et al. (2018)
Laco Norte	Surface zone (Orebody)	Mgt-4	EMPA	67.8471	1.6471	0.005	0.0375		907.141	Ovalle et al. (2018)
Laco Norte	Surface zone (Orebody)	Mgt-4	EMPA	67.3047	1.5627	0.005	0.0408		900.117	Ovalle et al. (2018)
Laco Norte	Surface zone (Orebody)	Mgt-4	EMPA	66.6112	1.3655	0.005	0.0457		880.85	Ovalle et al. (2018)
Laco Norte	Surface zone (Orebody)	Mgt-4	EMPA	67.0048	1.4989	0.005	0.0402		894.304	Ovalle et al. (2018)
Laco Norte	Surface zone (Orebody)	Mgt-4	EMPA	66.7293	1.0613	0.005	0.0422		843.185	Ovalle et al. (2018)
Laco Norte	Surface zone (Orebody)	Mgt-4	EMPA	67.1165	1.1298	0.005	0.0388		851.425	Ovalle et al. (2018)
Laco Norte	Surface zone (Orebody)	Mgt-4	EMPA	66.5127	1.3665	0.005	0.0386		881.187	Ovalle et al. (2018)
Laco Norte	Surface zone (Orebody)	Mgt-4	EMPA	66.9231	1.1427	0.005	0.0375		853.509	Ovalle et al. (2018)
Laco Norte	Surface zone (Orebody)	Mgt-4	EMPA	68.8338	0.011866	0.005	0.0894		424.162	Ovalle et al. (2018)
Laco Norte	Surface zone (Orebody)	Mgt-4	EMPA	68.8379	0.0252882	0.005	0.092		471.207	Ovalle et al. (2018)
Laco Norte	Surface zone (Orebody)	Mgt-4	EMPA	68.5878	0.013487	0.005	0.0891		431.916	Ovalle et al. (2018)
Laco Norte	Surface zone (Orebody)	Mgt-4	EMPA	68.5332	0.120929	0.005	0.0887		592.139	Ovalle et al. (2018)
Laco Norte	Surface zone (Orebody)	Mgt-4	EMPA	69.1478	0.0257421	0.005	0.0977		472.091	Ovalle et al. (2018)
Laco Norte	Surface zone (Orebody)	Mgt-4	EMPA	68.7407	0.0435086	0.005	0.0917		509.141	Ovalle et al. (2018)
Laco Norte	Surface zone (Orebody)	Mgt-4	EMPA	68.9303	0.0276225	0.005	0.0964		477.022	Ovalle et al. (2018)
Laco Norte	Surface zone (Orebody)	Mgt-4	EMPA	68.6404	0.0454539	0.005	0.0914		512.466	Ovalle et al. (2018)
Laco Norte	Surface zone (Orebody)	Mgt-4	EMPA	68.5627	0.051549	0.005	0.0968		521.959	Ovalle et al. (2018)
Laco Norte	Surface zone (Orebody)	Mgt-4	EMPA	68.9991	0.0671758	0.005	0.0982		542.001	Ovalle et al. (2018)
Laco Norte	Surface zone (Orebody)	Mgt-4	EMPA	71.4262	0.362443	0.005	0.0551		697.805	Ovalle et al. (2018)
Laco Norte	Surface zone (Orebody)	Mgt-4	EMPA	70.1386	0.563505	0.005	0.0576		751.857	Ovalle et al. (2018)
Laco Norte	Surface zone (Orebody)	Mgt-4	EMPA	70.9491	0.300783	0.005	0.0535		678.101	Ovalle et al. (2018)
Laco Norte	Surface zone (Orebody)	Mgt-4	EMPA	70.7233	0.220901	0.005	0.0548		646.324	Ovalle et al. (2018)
Laco Norte	Surface zone (Orebody)	Mgt-4	EMPA	72.046	0.303341	0.005	0.052		677.363	Ovalle et al. (2018)
Laco Norte	Surface zone (Orebody)	Mgt-4	EMPA	71.0486	0.475165	0.005	0.0532		729.62	Ovalle et al. (2018)
Laco Norte	Surface zone (Orebody)	Mgt-4	EMPA	70.2825	0.537191	0.005	0.0548		745.72	Ovalle et al. (2018)
Laco Norte	Surface zone (Orebody)	Mgt-4	EMPA	70.5376	0.259015	0.005	0.0569		662.895	Ovalle et al. (2018)
Laco Norte	Surface zone (Orebody)	Mgt-4	EMPA	72.6518	0.211295	0.005	0.059		639.194	Ovalle et al. (2018)
Laco Norte	Surface zone (Orebody)	Mgt-4	EMPA	72.557	0.207483	0.005	0.0552		637.522	Ovalle et al. (2018)
Laco Norte	Surface zone (Orebody)	Mgt-4	EMPA	70.4236	0.33874	0.005	0.0567		691.86	Ovalle et al. (2018)
Laco Norte	Surface zone (Orebody)	Mgt-4	EMPA	70.7092	0.219701	0.005	0.0565		645.796	Ovalle et al. (2018)
Laco Norte	Surface zone (Orebody)	Mgt-4	EMPA	71.0543	0.281987	0.005	0.0573		671.057	Ovalle et al. (2018)
Laco Norte	Surface zone (Orebody)	Mgt-4	EMPA	69.4714	0.234372	0.005	0.0553		654.144	Ovalle et al. (2018)
Laco Norte	Surface zone (Orebody)	Mgt-4	EMPA	69.8281	0.224191	0.005	0.0608		649.102	Ovalle et al. (2018)
Laco Norte	Surface zone (Orebody)	Mgt-4	EMPA	69.2506	0.269405	0.005	0.0591		668.949	Ovalle et al. (2018)
Laco Norte	Surface zone (Orebody)	Mgt-4	EMPA	69.3538	0.167438	0.005	0.0576		621.089	Ovalle et al. (2018)
Laco Norte	Surface zone (Orebody)	Mgt-4	EMPA	70.0071	0.176784	0.005	0.0587		625.395	Ovalle et al. (2018)
Laco Norte	Surface zone (Orebody)	Mgt-4	EMPA	70.8751	0.0159763	0.005	0.0081		440.145	Ovalle et al. (2018)
Laco Norte	Surface zone (Orebody)	Mgt-4	EMPA	70.3409	0.0315872	0.005	0.1804		484.775	Ovalle et al. (2018)
Laco Norte	Surface zone (Orebody)	Mgt-4	EMPA	70.5456	0.0262617	0.005	0.0137		472.089	Ovalle et al. (2018)
Laco Norte	Surface zone (Orebody)	Mgt-4	EMPA	69.7116	0.3189	0.005	0.0545		686.346	Ovalle et al. (2018)
Laco Norte	Surface zone (Orebody)	Mgt-4	EMPA	70.6634	0.0251653	0.005	0.0546		469.153	Ovalle et al. (2018)
Laco Norte	Surface zone (Orebody)	Mgt-4	EMPA	69.209	0.275096	0.005	0.0597		671.223	Ovalle et al. (2018)
Laco Norte	Surface zone (Orebody)	Mgt-4	EMPA	72.2738	0.32031	0.005	0.0553		682.896	Ovalle et al. (2018)
Laco Norte	Surface zone (Orebody)	Mgt-4	EMPA	70.642	0.421859	0.005	0.0574		716.335	Ovalle et al. (2018)
Laco Norte	Surface zone (Orebody)	Mgt-4	EMPA	69.0075	0.612374	0.005	0.0564		764.298	Ovalle et al. (2018)
Laco Norte	Surface zone (Orebody)	Mgt-4	EMPA	70.9653	0.00809259	0.005	0.0568		400.89	Ovalle et al. (2018)
Laco Norte	Surface zone (Orebody)	Mgt-4	EMPA	70.6398	0.039001	0.005	0.0578		499.258	Ovalle et al. (2018)
Laco Norte	Surface zone (Orebody)	Mgt-4	EMPA	70.5262	0.0524191	0.005	0.0946		521.09	Ovalle et al. (2018)
Laco Norte	Surface zone (Orebody)	Mgt-4	EMPA	70.5389	0.230299	0.005	0.0673		650.802	Ovalle et al. (2018)
Laco Norte	Surface zone (Orebody)	Mgt-4	EMPA	68.8702	0.683756	0.005	0.0521		778.682	Ovalle et al. (2018)
Laco Norte	Surface zone (Orebody)	Mgt-4	EMPA	69.6318	0.447529	0.005	0.0512		724.916	Ovalle et al. (2018)
Laco Norte	Surface zone (Orebody)	Mgt-4	EMPA	69.8655	0.453553	0.005	0.0523		726.097	Ovalle et al. (2018)
Laco Norte	Surface zone (Orebody)	Mgt-4	EMPA	70.1931	0.108836	0.005	0.0256		580.728	Ovalle et al. (2018)
Laco Norte	Surface zone (Orebody)	Mgt-4	EMPA	70.5249	0.0863349	0.005	0.022		560.619	Ovalle et al. (2018)
Laco Norte	Surface zone (Orebody)	Mgt-4	EMPA	69.9931	0.107036	0.005	0.0189		579.525	Ovalle et al. (2018)
Laco Norte	Surface zone (Orebody)	Mgt-4	EMPA	69.8081	0.139368	0.005	0.0228		603.32	Ovalle et al. (2018)
Laco Norte	Surface zone (Orebody)	Mgt-4	EMPA	69.5102	0.106551	0.005	0.0203		579.733	Ovalle et al. (2018)
Laco Norte	Surface zone (Orebody)	Mgt-4	EMPA	70.0547	0.12199	0.005	0.0189		590.958	Ovalle et al. (2018)
Laco Norte	Surface zone (Orebody)	Mgt-4	EMPA	69.6801	0.117559	0.005	0.0162		588.146	Ovalle et al. (2018)
Laco Norte	Surface zone (Orebody)	Mgt-4	EMPA	69.3144	0.124068	0.005	0.0195		593.418	Ovalle et al. (2018)
Laco Norte	Surface zone (Orebody)	Mgt-4	EMPA	69.352	0.198148	0.005	0.0202		637.437	Ovalle et al. (2018)
Laco Norte	Surface zone (Orebody)	Mgt-4	EMPA	70.4755	0.456257	0.005	0.0572		725.773	Ovalle et al. (2018)
Laco Norte	Surface zone (Orebody)	Mgt-4	EMPA	69.0563	0.38738	0.005	0.0548		709.137	Ovalle et al. (2018)
Laco Norte	Surface zone (Orebody)	Mgt-4	EMPA	71.7243	0.454157	0.005	0.0493		723.164	Ovalle et al. (2018)
Laco Norte	Surface zone (Orebody)	Mgt-4	EMPA	71.2839	0.44728	0.005	0.0543		722.097	Ovalle et al. (2018)
Laco Norte	Surface zone (Orebody)	Mgt-4	EMPA	71.6964	0.423551	0.005	0.0523		715.084	Ovalle et al. (2018)
Laco Norte	Surface zone (Orebody)	Mgt-4	EMPA	71.1424	0.431583	0.005	0.0461		718.16	Ovalle et al. (2018)
Laco Norte	Surface zone (Orebody)	Mgt-4	EMPA	69.2683	0.441872	0.005	0.0588		724.035	Ovalle et al. (2018)
Laco Norte	Surface zone (Orebody)	Mgt-4	EMPA	71.4076	0.387747	0.005	0.0506		705.433	Ovalle et al. (2018)
Laco Norte	Surface zone (Orebody)	Mgt-4	EMPA	70.2293	0.56057	0.005	0.0385		751.052	Ovalle et al. (2018)
Laco Norte	Surface zone (Orebody)	Mgt-4	EMPA	68.349	0.535266	0.005	0.0395		748.703	Ovalle et al. (2018)
Laco Norte	Surface zone (Orebody)	Mgt-4	EMPA	69.9877	0.591648	0.005	0.0404		758.19	Ovalle et al. (2018)
Laco Norte	Surface zone (Orebody)	Mgt-4	EMPA	70.4794	0.516629	0.005	0.0402		740.625	Ovalle et al. (2018)
Laco Norte	Surface zone (Orebody)	Mgt-4	EMPA	68.3102	0.250939	0.005	0.0359		662.938	Ovalle et al. (2018)
Laco Norte	Surface zone (Orebody)	Mgt-4	EMPA	70.2681	0.535003	0.005	0.0393		745.246	Ovalle et al. (2018)
Laco Norte	Surface zone (Orebody)	Mgt-4	EMPA	70.5619	0.361814	0.005	0.0428		698.972	Ovalle et al. (2018)
Laco Norte	Surface zone (Orebody)	Mgt-4	EMPA	69.7575	0.548705	0.005	0.0523		749.244	Ovalle et al. (2018)
Laco Norte	Surface zone (Orebody)	Mgt-4	EMPA	70.4147	0.491903	0.005	0.0502		734.822	Ovalle et al. (2018)
Laco Norte	Surface zone (Orebody)	Mgt-4	EMPA	70.6617	0.470116	0.005	0.045		729	Ovalle et al. (2018)
Laco Norte	Surface zone (Orebody)	Mgt-4	EMPA	70.4939	0.484133	0.005	0.0437		732.782	Ovalle et al. (2018)
Laco Norte	Surface zone (Orebody)	Mgt-4	EMPA	70.0909	0.472164	0.005	0.0411		730.48	Ovalle et al. (2018)
Laco Norte	Surface zone (Orebody)	Mgt-4	EMPA	70.7611	0.418878	0.005	0.0514		715.319	Ovalle et al. (2018)
Laco Norte	Surface zone (Orebody)	Mgt-4	EMPA	69.415	0.367903	0.005	0.0526		702.692	Ovalle et al. (2018)
Laco Norte	Surface zone (Orebody)	Mgt-4	EMPA	69.7433	0.651968	0.005	0.0503		770.922	Ovalle et al. (2018)
Laco Norte	Surface zone (Orebody)	Mgt-4	EMPA	69.9417	0.521354	0.005	0.0409		742.662	Ovalle et al. (2018)
Laco Norte	Surface zone (Orebody)	Mgt-4	EMPA	70.2279	0.566344	0.005	0.0448		752.322	Ovalle et al. (2018)
Laco Norte	Surface zone (Orebody)	Mgt-4	EMPA	70.1813	0.398404	0.005	0.0558		710.499	Ovalle et al. (2018)
Laco Norte	Surface zone (Orebody)	Mgt-4	EMPA	68.5244	0.407591	0.005	0.0582		715.875	Ovalle et al. (2018)
Laco Norte	Surface zone (Orebody)	Mgt-4	EMPA	70.1652	0.523769	0.005	0.0521		742.836	Ovalle et al. (2018)
Laco Norte	Surface zone (Orebody)	Mgt-4	EMPA	70.0432	0.579994	0.005	0.041		755.607	Ovalle et al. (2018)
Laco Norte	Surface zone (Orebody)	Mgt-4	EMPA	70.4452	0.508544	0.005	0.0422		738.775	Ovalle et al. (2018)
Laco Norte	Surface zone (Orebody)	Mgt-4	EMPA	69.7099	0.394782	0.005	0.0555		710.225	Ovalle et al. (2018)
Laco Norte	Surface zone (Orebody)	Mgt-4	EMPA	70.8378	0.43426	0.005	0.0565		719.379	Ovalle et al. (2018)
Laco Norte	Surface zone (Orebody)	Mgt-4	EMPA	70.2073	0.517994	0.005	0.0435		741.415	Ovalle et al. (2018)
Laco Norte	Surface zone (Orebody)	Mgt-4	EMPA	69.6341	0.668242	0.005	0.0539		774.289	Ovalle et al. (2018)
Laco Norte	Surface zone (Orebody)	Mgt-4	EMPA	70.7941	0.448592	0.005	0.05		723.249	Ovalle et al. (2018)
Laco Norte	Surface zone (Orebody)	Mgt-4	EMPA	70.3628	0.38108	0.005	0.0518		705.138	Ovalle et al. (2018)
Laco Norte	Surface zone (Orebody)	Mgt-4	EMPA	69.7356	0.577894	0.005	0.0399		755.704	Ovalle et al. (2018)
Laco Norte	Surface zone (Orebody)	Mgt-4	EMPA	70.7939	0.5013	0.005	0.0439		736.45	Ovalle et al. (2018)
Laco Norte	Surface zone (Orebody)	Mgt-4	EMPA	71.2201	0.475838	0.005	0.0489		729.502	Ovalle et al. (2018)
Laco Norte	Surface zone (Orebody)	Mgt-4	EMPA	68.8682	0.506602	0.005	0.0644		741.053	Ovalle et al. (2018)
Laco Norte	Surface zone (Orebody)	Mgt-4	EMPA	69.8509	0.458199	0.005	0.0583		727.326	Ovalle et al. (2018)
Laco Norte	Surface zone (Orebody)	Mgt-4	EMPA	69.9714	0.469906	0.005	0.0548		730.113	Ovalle et al. (2018)
Laco Norte	Surface zone (Orebody)	Mgt-4	EMPA	70.3224	0.467439	0.005	0.0552		728.894	Ovalle et al. (2018)
Laco Norte	Surface zone (Orebody)	Mgt-4	EMPA	70.4554	0.458724	0.005	0.058		726.443	Ovalle et al. (2018)
Laco Norte	Surface zone (Orebody)	Mgt-4	EMPA	70.2752	0.470641	0.005	0.059		729.784	Ovalle et al. (2018)
Laco Norte	Surface zone (Orebody)	Mgt-4	EMPA	70.3763	0.466861	0.005	0.0554		728.656	Ovalle et al. (2018)
Laco Norte	Surface zone (Orebody)	Mgt-4	EMPA	70.3101	0.457832	0.005	0.0575		726.457	Ovalle et al. (2018)
Laco Norte	Surface zone (Orebody)	Mgt-4	EMPA	70.1476	0.475628	0.005	0.0565		731.254	Ovalle et al. (2018)
Laco Norte	Surface zone (Orebody)	Mgt-4	EMPA	70.1533	0.435415	0.005	0.055		720.822	Ovalle et al. (2018)
Laco Norte	Surface zone (Orebody)	Mgt-4	EMPA	70.4443	0.430428	0.005	0.0549		718.996	Ovalle et al. (2018)
Laco Norte	Surface zone (Orebody)	Mgt-4	EMPA	70.5481	0.445232	0.005	0.0535		722.775	Ovalle et al. (2018)
Laco Norte	Surface zone (Orebody)	Mgt-4	EMPA	70.5089	0.456362	0.005	0.0532		725.744	Ovalle et al. (2018)
Laco Norte	Surface zone (Orebody)	Mgt-4	EMPA	70.3567	0.458882	0.005	0.0558		726.649	Ovalle et al. (2018)
Laco Norte	Surface zone (Orebody)	Mgt-4	EMPA	70.4046	0.462399	0.005	0.0549		727.471	Ovalle et al. (2018)
Laco Norte	Surface zone (Orebody)	Mgt-4	EMPA	70.3026	0.450482	0.005	0.0591		724.562	Ovalle et al. (2018)
Laco Norte	Surface zone (Orebody)	Mgt-4	EMPA	70.6013	0.460142	0.005	0.06		726.563	Ovalle et al. (2018)
Laco Norte	Surface zone (Orebody)	Mgt-4	EMPA	70.4352	0.467176	0.005	0.0593		728.637	Ovalle et al. (2018)
Laco Norte	Surface zone (Orebody)	Mgt-4	EMPA	68.3675	0.00944957	0.005	0.0559		411.525	Ovalle et al. (2018)
Laco Norte	Surface zone (Orebody)	Mgt-4	EMPA	70.8572	0.44875	0.005	0.0614		723.185	Ovalle et al. (2018)
Laco Norte	Surface zone (Orebody)	Mgt-4	EMPA	70.7646	0.429903	0.005	0.0626		718.326	Ovalle et al. (2018)
Laco Norte	Surface zone (Orebody)	Mgt-4	EMPA	70.8884	0.440192	0.005	0.0607		720.879	Ovalle et al. (2018)
Laco Norte	Surface zone (Orebody)	Mgt-4	EMPA	70.4338	0.433	0.005	0.0619		719.707	Ovalle et al. (2018)
Laco Norte	Surface zone (Orebody)	Mgt-4	EMPA	70.5965	0.435468	0.005	0.0634		720.101	Ovalle et al. (2018)
Laco Norte	Surface zone (Orebody)	Mgt-4	EMPA	70.8348	0.410531	0.005	0.0617		712.878	Ovalle et al. (2018)
Laco Norte	Surface zone (Orebody)	Mgt-4	EMPA	70.219	0.462871	0.005	0.0671		727.904	Ovalle et al. (2018)
Laco Norte	Surface zone (Orebody)	Mgt-4	EMPA	70.4321	0.461559	0.005	0.0649		727.21	Ovalle et al. (2018)
Laco Norte	Surface zone (Orebody)	Mgt-4	EMPA	70.3492	0.441452	0.005	0.0679		722.107	Ovalle et al. (2018)
Laco Norte	Surface zone (Orebody)	Mgt-4	EMPA	70.3955	0.442397	0.005	0.0671		722.28	Ovalle et al. (2018)
Laco Norte	Surface zone (Orebody)	Mgt-4	EMPA	70.1842	0.450955	0.005	0.0674		724.883	Ovalle et al. (2018)
Laco Norte	Surface zone (Orebody)	Mgt-4	EMPA	70.3142	0.455469	0.005	0.0644		725.839	Ovalle et al. (2018)
Laco Norte	Surface zone (Orebody)	Mgt-4	EMPA	70.4765	0.460772	0.005	0.0661		726.933	Ovalle et al. (2018)
Laco Norte	Surface zone (Orebody)	Mgt-4	EMPA	70.6222	0.458987	0.005	0.0678		726.231	Ovalle et al. (2018)
Laco Norte	Surface zone (Orebody)	Mgt-4	EMPA	69.9883	0.469276	0.005	0.0592		729.925	Ovalle et al. (2018)
Laco Norte	Surface zone (Orebody)	Mgt-4	EMPA	70.3129	0.479408	0.005	0.0597		731.918	Ovalle et al. (2018)
Laco Norte	Surface zone (Orebody)	Mgt-4	EMPA	70.2493	0.471901	0.005	0.0603		730.146	Ovalle et al. (2018)
Laco Norte	Surface zone (Orebody)	Mgt-4	EMPA	69.0164	0.200025	0.005	0.0728		638.85	Ovalle et al. (2018)
Laco Norte	Surface zone (Orebody)	Mgt-4	EMPA	68.8899	0.460127	0.005	0.0719		729.465	Ovalle et al. (2018)
Laco Norte	Intermediate zone (Orebody)	Mgt-3	EMPA	70.5547	0.868411	0.113889	0.192463		807.252	Ovalle et al. (2018)
Laco Norte	Intermediate zone (Orebody)	Mgt-3	EMPA	70.4619	0.889649	0.116177	0.194327		810.732	Ovalle et al. (2018)
Laco Norte	Intermediate zone (Orebody)	Mgt-3	EMPA	69.7757	0.64677	0.0945668	0.195087		769.839	Ovalle et al. (2018)
Laco Norte	Intermediate zone (Orebody)	Mgt-3	EMPA	70.6439	0.860908	0.0994426	0.187421		805.899	Ovalle et al. (2018)
Laco Norte	Intermediate zone (Orebody)	Mgt-3	EMPA	70.9339	0.856127	0.107328	0.191979		804.588	Ovalle et al. (2018)
Laco Norte	Intermediate zone (Orebody)	Mgt-3	EMPA	70.7403	0.860302	0.0954095	0.189286		805.619	Ovalle et al. (2018)
Laco Norte	Intermediate zone (Orebody)	Mgt-3	EMPA	70.384	0.855401	0.100285	0.188388		805.529	Ovalle et al. (2018)
Laco Norte	Intermediate zone (Orebody)	Mgt-3	EMPA	70.7919	0.847777	0.108291	0.194465		803.531	Ovalle et al. (2018)
Laco Norte	Intermediate zone (Orebody)	Mgt-3	EMPA	70.8372	0.871799	0.0954095	0.190805		807.238	Ovalle et al. (2018)
Laco Norte	Intermediate zone (Orebody)	Mgt-3	EMPA	70.8517	0.878334	0.111421	0.190253		808.228	Ovalle et al. (2018)
Laco Norte	Intermediate zone (Orebody)	Mgt-3	EMPA	69.853	0.381926	0.106365	0.195018		706.215	Ovalle et al. (2018)
Laco Norte	Intermediate zone (Orebody)	Mgt-3	EMPA	70.7562	0.876095	0.109917	0.192463		808.064	Ovalle et al. (2018)
Laco Norte	Intermediate zone (Orebody)	Mgt-3	EMPA	70.5752	0.74806	0.129059	0.181344		787.234	Ovalle et al. (2018)
Laco Norte	Intermediate zone (Orebody)	Mgt-3	EMPA	70.57	0.617242	0.127012	0.18314		762.47	Ovalle et al. (2018)
Laco Norte	Intermediate zone (Orebody)	Mgt-3	EMPA	70.4909	0.840516	0.124123	0.178444		802.944	Ovalle et al. (2018)
Laco Norte	Intermediate zone (Orebody)	Mgt-3	EMPA	70.6538	0.488602	0.119247	0.189148		733.609	Ovalle et al. (2018)
Laco Norte	Intermediate zone (Orebody)	Mgt-3	EMPA	67.9226	0.715507	0.130624	0.192532		786.421	Ovalle et al. (2018)
Laco Norte	Intermediate zone (Orebody)	Mgt-3	EMPA	70.7121	0.858427	0.140857	0.189769		805.376	Ovalle et al. (2018)
Laco Norte	Intermediate zone (Orebody)	Mgt-3	EMPA	70.5773	0.87785	0.140074	0.18535		808.682	Ovalle et al. (2018)
Laco Norte	Intermediate zone (Orebody)	Mgt-3	EMPA	70.5177	0.874945	0.123822	0.190874		808.345	Ovalle et al. (2018)
Laco Norte	Intermediate zone (Orebody)	Mgt-3	EMPA	70.5382	0.877245	0.125206	0.193982		808.664	Ovalle et al. (2018)
Laco Norte	Intermediate zone (Orebody)	Mgt-3	EMPA	70.4159	0.679928	0.123521	0.188872		775.084	Ovalle et al. (2018)
Laco Norte	Intermediate zone (Orebody)	Mgt-3	EMPA	70.2975	0.0959657	0.109796	0.194811		569.775	Ovalle et al. (2018)
Laco Norte	Intermediate zone (Orebody)	Mgt-3	EMPA	69.5136	0.881299	0.156327	0.170502		811.296	Ovalle et al. (2018)
Laco Norte	Intermediate zone (Orebody)	Mgt-3	EMPA	70.3216	0.887773	0.178599	0.161801		810.716	Ovalle et al. (2018)
Laco Norte	Intermediate zone (Orebody)	Mgt-3	EMPA	69.7322	0.419925	0.152354	0.177063		717.305	Ovalle et al. (2018)
Laco Norte	Intermediate zone (Orebody)	Mgt-3	EMPA	69.4556	0.251471	0.140375	0.17651		661.428	Ovalle et al. (2018)
Laco Norte	Intermediate zone (Orebody)	Mgt-3	EMPA	70.5417	0.414782	0.124484	0.169398		714.543	Ovalle et al. (2018)
Laco Norte	Intermediate zone (Orebody)	Mgt-3	EMPA	67.8228	0.482672	0.170172	0.176441		737.053	Ovalle et al. (2018)
Laco Norte	Intermediate zone (Orebody)	Mgt-3	EMPA	70.0335	0.879544	0.137125	0.168914		810.003	Ovalle et al. (2018)
Laco Norte	Intermediate zone (Orebody)	Mgt-3	EMPA	70.9067	0.847172	0.119789	0.186178		803.216	Ovalle et al. (2018)
Laco Norte	Intermediate zone (Orebody)	Mgt-3	EMPA	70.2079	0.487513	0.120511	0.191979		734.1	Ovalle et al. (2018)
Laco Norte	Intermediate zone (Orebody)	Mgt-3	EMPA	70.4747	0.818007	0.116358	0.193291		799.316	Ovalle et al. (2018)
Laco Norte	Intermediate zone (Orebody)	Mgt-2	EMPA	67.1048	1.22595	0.293452	0.19633		863.493	Ovalle et al. (2018)
Laco Norte	Intermediate zone (Orebody)	Mgt-2	EMPA	70.4498	0.610586	0.199307	0.203926		761.319	Ovalle et al. (2018)
Laco Norte	Intermediate zone (Orebody)	Mgt-2	EMPA	70.4112	0.568109	0.186184	0.19999		752.384	Ovalle et al. (2018)
Laco Norte	Intermediate zone (Orebody)	Mgt-2	EMPA	70.6023	0.556552	0.204664	0.193153		749.511	Ovalle et al. (2018)
Laco Norte	Intermediate zone (Orebody)	Mgt-2	EMPA	67.9144	1.21797	0.484452	0.17948		860.742	Ovalle et al. (2018)
Laco Norte	Intermediate zone (Orebody)	Mgt-2	EMPA	69.626	0.867503	0.396928	0.186869		808.916	Ovalle et al. (2018)
Laco Norte	Intermediate zone (Orebody)	Mgt-2	EMPA	67.3236	1.37777	0.401683	0.183002		880.591	Ovalle et al. (2018)
Laco Norte	Intermediate zone (Orebody)	Mgt-2	EMPA	69.0452	0.821154	0.655467	0.179756		802.595	Ovalle et al. (2018)
Laco Norte	Intermediate zone (Orebody)	Mgt-2	EMPA	65.1701	1.74668	0.746783	0.177753		922.979	Ovalle et al. (2018)
Laco Norte	Intermediate zone (Orebody)	Mgt-2	EMPA	69.0145	0.892251	0.594007	0.175958		813.983	Ovalle et al. (2018)
Laco Norte	Intermediate zone (Orebody)	Mgt-2	EMPA	67.2775	1.27381	0.252098	0.187974		868.829	Ovalle et al. (2018)
Laco Norte	Intermediate zone (Orebody)	Mgt-2	EMPA	67.1166	1.75431	0.281052	0.190598		918.934	Ovalle et al. (2018)
Laco Norte	Intermediate zone (Orebody)	Mgt-2	EMPA	70.6499	0.628496	0.21574	0.189769		764.61	Ovalle et al. (2018)
Laco Norte	Intermediate zone (Orebody)	Mgt-2	EMPA	68.7933	1.32155	0.233377	0.191565		871.009	Ovalle et al. (2018)
Laco Norte	Intermediate zone (Orebody)	Mgt-2	EMPA	70.8543	0.638541	0.216643	0.19412		766.254	Ovalle et al. (2018)
Laco Norte	Intermediate zone (Orebody)	Mgt-2	EMPA	70.0393	0.714841	0.232715	0.198402		782.278	Ovalle et al. (2018)
Laco Norte	Intermediate zone (Orebody)	Mgt-2	EMPA	68.0464	1.05235	0.227659	0.202821		839.157	Ovalle et al. (2018)
Laco Norte	Intermediate zone (Orebody)	Mgt-2	EMPA	70.5668	0.604898	0.181128	0.212558		759.934	Ovalle et al. (2018)
Laco Norte	Intermediate zone (Orebody)	Mgt-2	EMPA	70.4861	0.75163	0.17252	0.218014		788.028	Ovalle et al. (2018)
Laco Norte	Intermediate zone (Orebody)	Mgt-2	EMPA	70.7766	0.63485	0.190819	0.193568		765.658	Ovalle et al. (2018)
Laco Norte	Intermediate zone (Orebody)	Mgt-2	EMPA	69.0006	0.870286	0.372789	0.167947		810.588	Ovalle et al. (2018)
Laco Norte	Intermediate zone (Orebody)	Mgt-2	EMPA	67.5464	1.30443	0.250292	0.166981		871.799	Ovalle et al. (2018)
Laco Norte	Intermediate zone (Orebody)	Mgt-2	EMPA	70.1923	0.680836	0.169269	0.164356		775.667	Ovalle et al. (2018)
Laco Norte	Intermediate zone (Orebody)	Mgt-2	EMPA	70.2998	0.679989	0.168426	0.169398		775.309	Ovalle et al. (2018)
Laco Norte	Intermediate zone (Orebody)	Mgt-2	EMPA	70.0742	0.628254	0.278162	0.166635		765.598	Ovalle et al. (2018)
Laco Norte	Intermediate zone (Orebody)	Mgt-2	EMPA	66.9718	1.3227	0.409208	0.169467		875.19	Ovalle et al. (2018)
Laco Norte	Intermediate zone (Orebody)	Mgt-2	EMPA	66.4709	1.39628	0.339261	0.169259		884.584	Ovalle et al. (2018)
Laco Norte	Intermediate zone (Orebody)	Mgt-2	EMPA	67.4119	1.36222	0.377063	0.169259		878.662	Ovalle et al. (2018)
Laco Norte	Intermediate zone (Orebody)	Mgt-2	EMPA	70.7297	0.590921	0.167283	0.177408		756.719	Ovalle et al. (2018)
Laco Norte	Intermediate zone (Orebody)	Mgt-2	EMPA	70.727	0.519582	0.220014	0.175958		740.891	Ovalle et al. (2018)
Laco Norte	Intermediate zone (Orebody)	Mgt-2	EMPA	66.1192	1.16236	0.30212	0.158279		857.794	Ovalle et al. (2018)
Laco Norte	Intermediate zone (Orebody)	Mgt-2	EMPA	70.5707	0.622143	0.281353	0.164702		763.467	Ovalle et al. (2018)
Laco Norte	Intermediate zone (Orebody)	Mgt-2	EMPA	68.3678	1.01006	0.404633	0.163113		832.635	Ovalle et al. (2018)
Laco Norte	Intermediate zone (Orebody)	Mgt-2	EMPA	66.8598	1.34358	0.405656	0.165392		877.818	Ovalle et al. (2018)
Laco Norte	Intermediate zone (Orebody)	Mgt-2	EMPA	67.7291	1.18916	0.359065	0.158763		857.608	Ovalle et al. (2018)
Laco Norte	Intermediate zone (Orebody)	Mgt-2	EMPA	68.674	0.959596	0.627175	0.173817		824.778	Ovalle et al. (2018)
Laco Norte	Intermediate zone (Orebody)	Mgt-2	EMPA	67.4703	1.11401	0.36984	0.157243		848.607	Ovalle et al. (2018)
Laco Norte	Intermediate zone (Orebody)	Mgt-2	EMPA	69.3755	1.04025	0.39765	0.159108		834.742	Ovalle et al. (2018)
Laco Norte	Intermediate zone (Orebody)	Mgt-2	EMPA	69.4611	1.23527	0.555181	0.166566		859.497	Ovalle et al. (2018)
Laco Norte	Intermediate zone (Orebody)	Mgt-2	EMPA	70.6907	0.625592	0.287553	0.169881		763.951	Ovalle et al. (2018)
Laco Norte	Intermediate zone (Orebody)	Mgt-2	EMPA	69.5735	0.873312	0.211105	0.165185		809.931	Ovalle et al. (2018)
Laco Norte	Intermediate zone (Orebody)	Mgt-2	EMPA	66.2945	1.54646	0.333963	0.165807		900.851	Ovalle et al. (2018)
Laco Norte	Intermediate zone (Orebody)	Mgt-2	EMPA	70.2781	0.647919	0.26215	0.175267		769.15	Ovalle et al. (2018)
Laco Norte	Intermediate zone (Orebody)	Mgt-2	EMPA	70.8072	0.502156	0.201654	0.192186		736.633	Ovalle et al. (2018)
Laco Norte	Intermediate zone (Orebody)	Mgt-2	EMPA	70.1174	0.644894	0.342511	0.185695		768.845	Ovalle et al. (2018)
Laco Norte	Intermediate zone (Orebody)	Mgt-2	EMPA	69.6925	0.759375	0.215439	0.200266		790.88	Ovalle et al. (2018)
Laco Norte	Intermediate zone (Orebody)	Mgt-2	EMPA	70.6377	0.579182	0.217425	0.199161		754.381	Ovalle et al. (2018)
Laco Norte	Intermediate zone (Orebody)	Mgt-2	EMPA	70.6719	0.49199	0.180766	0.201647		734.406	Ovalle et al. (2018)
Laco Norte	Intermediate zone (Orebody)	Mgt-2	EMPA	69.7278	0.444855	0.137486	0.191772		724.049	Ovalle et al. (2018)
Laco Norte	Intermediate zone (Orebody)	Mgt-2	EMPA	70.3702	0.655301	0.216823	0.15676		770.43	Ovalle et al. (2018)
Laco Norte	Intermediate zone (Orebody)	Mgt-2	EMPA	67.0652	1.31502	0.295739	0.155931		874.098	Ovalle et al. (2018)
Laco Norte	Intermediate zone (Orebody)	Mgt-2	EMPA	67.5636	1.30153	0.293392	0.18459		871.425	Ovalle et al. (2018)
Laco Norte	Intermediate zone (Orebody)	Mgt-2	EMPA	70.5382	0.654938	0.246018	0.194742		770.054	Ovalle et al. (2018)
Laco Norte	Intermediate zone (Orebody)	Mgt-2	EMPA	70.6673	0.483701	0.200751	0.195985		732.382	Ovalle et al. (2018)
Laco Norte	Intermediate zone (Orebody)	Mgt-2	EMPA	67.384	1.27539	0.28346	0.193084		868.777	Ovalle et al. (2018)
Laco Norte	Intermediate zone (Orebody)	Mgt-2	EMPA	69.9302	0.771416	0.212851	0.19191		792.516	Ovalle et al. (2018)
Laco Norte	Intermediate zone (Orebody)	Mgt-2	EMPA	66.9874	1.29771	0.264859	0.190115		872.273	Ovalle et al. (2018)
Laco Norte	Intermediate zone (Orebody)	Mgt-2	EMPA	70.6707	0.537492	0.16632	0.199299		745.115	Ovalle et al. (2018)
Laco Norte	Intermediate zone (Orebody)	Mgt-2	EMPA	69.8944	0.757862	0.214476	0.193982		790.233	Ovalle et al. (2018)
Laco Norte	Intermediate zone (Orebody)	Mgt-2	EMPA	70.9732	0.486605	0.174446	0.193222		732.581	Ovalle et al. (2018)
Laco Norte	Intermediate zone (Orebody)	Mgt-2	EMPA	66.6461	0.81353	0.363158	0.165807		806.124	Ovalle et al. (2018)
Laco Norte	Intermediate zone (Orebody)	Mgt-2	EMPA	67.8556	1.13882	0.325777	0.164218		850.987	Ovalle et al. (2018)
Laco Norte	Intermediate zone (Orebody)	Mgt-2	EMPA	66.9044	1.36143	0.295198	0.166014		879.725	Ovalle et al. (2018)
Laco Norte	Intermediate zone (Orebody)	Mgt-2	EMPA	68.8283	0.89455	0.352564	0.16629		814.71	Ovalle et al. (2018)
Laco Norte	Intermediate zone (Orebody)	Mgt-2	EMPA	70.5492	0.557278	0.236146	0.179342		749.764	Ovalle et al. (2018)
Laco Norte	Intermediate zone (Orebody)	Mgt-2	EMPA	70.7032	0.563511	0.220736	0.2022		750.867	Ovalle et al. (2018)
Laco Norte	Intermediate zone (Orebody)	Mgt-2	EMPA	70.9697	0.506149	0.206349	0.20289		737.311	Ovalle et al. (2018)
Laco Norte	Intermediate zone (Orebody)	Mgt-2	EMPA	70.9097	0.667282	0.124484	0.163113		771.772	Ovalle et al. (2018)
Laco Norte	Intermediate zone (Orebody)	Mgt-2	EMPA	65.6416	1.32107	0.295619	0.17361		878.045	Ovalle et al. (2018)
Laco Norte	Intermediate zone (Orebody)	Mgt-2	EMPA	70.1412	0.554616	0.308561	0.1714		749.889	Ovalle et al. (2018)
Laco Norte	Intermediate zone (Orebody)	Mgt-2	EMPA	67.863	0.857519	0.287372	0.170295		810.841	Ovalle et al. (2018)
Laco Norte	Intermediate zone (Orebody)	Mgt-2	EMPA	71.129	0.486605	0.249209	0.185212		732.319	Ovalle et al. (2018)
Laco Norte	Intermediate zone (Orebody)	Mgt-2	EMPA	70.3158	1.06609	0.402285	0.160834		836.32	Ovalle et al. (2018)
Laco Norte	Intermediate zone (Orebody)	Mgt-2	EMPA	70.6977	0.581542	0.23729	0.165185		754.781	Ovalle et al. (2018)
Laco Norte	Intermediate zone (Orebody)	Mgt-2	EMPA	66.8061	1.30631	0.409388	0.158763		873.678	Ovalle et al. (2018)
Laco Norte	Intermediate zone (Orebody)	Mgt-2	EMPA	67.7255	1.19921	0.262451	0.185626		858.857	Ovalle et al. (2018)
Laco Norte	Intermediate zone (Orebody)	Mgt-2	EMPA	70.3297	0.738621	0.191541	0.1868		786.022	Ovalle et al. (2018)
Laco Norte	Intermediate zone (Orebody)	Mgt-2	EMPA	68.0066	1.56746	0.226635	0.183347		898.968	Ovalle et al. (2018)
Laco Norte	Intermediate zone (Orebody)	Mgt-2	EMPA	71.0105	0.529687	0.192083	0.185143		742.746	Ovalle et al. (2018)
Laco Norte	Intermediate zone (Orebody)	Mgt-2	EMPA	70.9129	0.520248	0.192866	0.178099		740.728	Ovalle et al. (2018)
Laco Norte	Intermediate zone (Orebody)	Mgt-2	EMPA	66.929	0.0479414	0.180621	0.360036		518.311	Ovalle et al. (2018)
Laco Norte	Intermediate zone (Orebody)	Mgt-2	EMPA	69.4074	0.0701934	0.148406	0.391835		545.036	Ovalle et al. (2018)
Laco Norte	Intermediate zone (Orebody)	Mgt-2	EMPA	68.077	0.540019	0.129589	0.218016		750.283	Ovalle et al. (2018)
Laco Norte	Intermediate zone (Orebody)	Mgt-2	EMPA	67.5456	0.645067	0.137689	0.230816		773.666	Ovalle et al. (2018)
Laco Norte	Intermediate zone (Orebody)	Mgt-2	EMPA	67.7133	0.618413	0.120881	0.245907		767.947	Ovalle et al. (2018)
Laco Norte	Intermediate zone (Orebody)	Mgt-2	EMPA	68.1842	0.368515	0.0861695	0.24611		704.903	Ovalle et al. (2018)
Laco Norte	Intermediate zone (Orebody)	Mgt-2	EMPA	67.4849	0.285658	0.143657	0.256687		677.936	Ovalle et al. (2018)
Laco Norte	Intermediate zone (Orebody)	Mgt-2	EMPA	69.2005	0.217696	0.187685	0.237351		647.044	Ovalle et al. (2018)
Laco Norte	Intermediate zone (Orebody)	Mgt-2	EMPA	69.3444	0.448364	0.501908	0.267804		725.623	Ovalle et al. (2018)
Laco Norte	Intermediate zone (Orebody)	Mgt-2	EMPA	68.0124	0.802517	0.714639	0.255926		801.53	Ovalle et al. (2018)
Laco Norte	Intermediate zone (Orebody)	Mgt-2	EMPA	69.6479	0.50984	0.697483	0.257307		740.461	Ovalle et al. (2018)
Laco Norte	Intermediate zone (Orebody)	Mgt-2	EMPA	68.6569	0.863751	0.662449	0.260208		810.24	Ovalle et al. (2018)
Laco Norte	Intermediate zone (Orebody)	Mgt-2	EMPA	68.8772	0.880089	0.707897	0.269116		812.37	Ovalle et al. (2018)
Laco Norte	Intermediate zone (Orebody)	Mgt-2	EMPA	68.7251	0.163674	0.486498	0.211937		619.791	Ovalle et al. (2018)
Laco Norte	Intermediate zone (Orebody)	Mgt-2	EMPA	68.6313	0.862118	0.56102	0.253095		810.032	Ovalle et al. (2018)
Laco Norte	Intermediate zone (Orebody)	Mgt-2	EMPA	69.8332	0.254981	0.572457	0.270981		662.305	Ovalle et al. (2018)
Laco Norte	Intermediate zone (Orebody)	Mgt-2	EMPA	70.3219	0.518916	0.400058	0.253026		741.433	Ovalle et al. (2018)
Laco Norte	Intermediate zone (Orebody)	Mgt-2	EMPA	70.0627	0.619844	0.522977	0.249987		763.913	Ovalle et al. (2018)
Laco Norte	Intermediate zone (Orebody)	Mgt-2	EMPA	70.2003	0.660747	0.565896	0.257653		771.799	Ovalle et al. (2018)
Laco Norte	Intermediate zone (Orebody)	Mgt-2	EMPA	69.4376	0.734748	0.563488	0.25123		787.01	Ovalle et al. (2018)
Laco Norte	Intermediate zone (Orebody)	Mgt-2	EMPA	70.0661	0.657177	0.553917	0.287969		771.35	Ovalle et al. (2018)
Laco Norte	Intermediate zone (Orebody)	Mgt-2	EMPA	68.4622	0.665406	0.0755451	0.245015		775.929	Ovalle et al. (2018)
Laco Norte	Intermediate zone (Orebody)	Mgt-2	EMPA	70.4086	0.265933	0.1603	0.26739		665.841	Ovalle et al. (2018)
Laco Norte	Intermediate zone (Orebody)	Mgt-2	EMPA	70.0124	0.561938	0.242166	0.25275		751.735	Ovalle et al. (2018)
Laco Norte	Intermediate zone (Orebody)	Mgt-2	EMPA	69.0209	0.738258	0.703021	0.259794		788.431	Ovalle et al. (2018)
Laco Norte	Intermediate zone (Orebody)	Mgt-2	EMPA	70.2766	0.549836	0.554278	0.261382		748.585	Ovalle et al. (2018)
Laco Norte	Intermediate zone (Orebody)	Mgt-2	EMPA	69.6784	0.405948	0.910634	0.252681		713.48	Ovalle et al. (2018)
Laco Norte	Intermediate zone (Orebody)	Mgt-2	EMPA	69.384	0.671215	0.735105	0.255167		775.325	Ovalle et al. (2018)
Laco Norte	Intermediate zone (Orebody)	Mgt-2	EMPA	69.9653	0.705584	0.523579	0.257722		780.716	Ovalle et al. (2018)
Laco Norte	Intermediate zone (Orebody)	Mgt-2	EMPA	67.915	0.963892	1.54329	0.25855		826.965	Ovalle et al. (2018)
Laco Norte	Intermediate zone (Orebody)	Mgt-2	EMPA	70.2236	0.472023	0.558191	0.283135		730.22	Ovalle et al. (2018)
Laco Norte	Intermediate zone (Orebody)	Mgt-2	EMPA	68.2805	1.33681	0.409412	0.199892		873.867	Ovalle et al. (2018)
Laco Norte	Intermediate zone (Orebody)	Mgt-2	EMPA	71.1291	0.599538	0.305948	0.200701		757.824	Ovalle et al. (2018)
Laco Norte	Intermediate zone (Orebody)	Mgt-2	EMPA	68.1109	1.37191	0.366358	0.218016		878.172	Ovalle et al. (2018)
Laco Norte	Intermediate zone (Orebody)	Mgt-2	EMPA	70.1403	0.902262	0.226781	0.210672		813.292	Ovalle et al. (2018)
Laco Norte	Intermediate zone (Orebody)	Mgt-2	EMPA	69.7467	0.607619	0.256134	0.245571		761.969	Ovalle et al. (2018)
Laco Norte	Intermediate zone (Orebody)	Mgt-2	EMPA	71.1143	0.529285	0.223432	0.262346		742.476	Ovalle et al. (2018)
Laco Norte	Intermediate zone (Orebody)	Mgt-2	EMPA	70.0839	0.932716	0.333656	0.208247		817.986	Ovalle et al. (2018)
Laco Norte	Intermediate zone (Orebody)	Mgt-2	EMPA	70.8971	0.3933	0.240239	0.238833		707.866	Ovalle et al. (2018)
Laco Norte	Intermediate zone (Orebody)	Mgt-2	EMPA	70.8116	0.71514	0.206502	0.248333		780.902	Ovalle et al. (2018)
Laco Norte	Intermediate zone (Orebody)	Mgt-2	EMPA	67.5655	1.38927	0.267887	0.244358		881.313	Ovalle et al. (2018)
Laco Norte	Intermediate zone (Orebody)	Mgt-2	EMPA	70.1422	0.68137	0.23963	0.259517		775.86	Ovalle et al. (2018)
Laco Norte	Intermediate zone (Orebody)	Mgt-2	EMPA	70.3805	0.793897	0.195358	0.258304		795.487	Ovalle et al. (2018)
Laco Norte	Intermediate zone (Orebody)	Mgt-2	EMPA	70.7149	0.784429	0.227512	0.260123		793.256	Ovalle et al. (2018)
[truncated: 1,130 more rows]

## Sheet: Table S2
Table S2. Summary of main magnetite types and microtextures in Andean IOA deposits
Deposit	Ore body type/zone	Magnetite types	Main magnetite microtextures	Mineral inclusions	Data source
Los Colorados	Massive orebody	Mgt-1	Inclusion-rich core	Act, Cpx, Ttn and unspecified Mg-Al-Si phase (≥10µm)	Knipping et al. (2015a,b)
		Mgt-2	Pristine to inclusion-poor transition zone
		Mgt-3	Pristine outer rim
	Late-stage magnetite stockwork event in diorite intrusion	Mgt-4	Oscillatory zoning, sector zoning, recrystallization	Di, Cen, Am, Usp, Ti-mgt nano-inclusions	Deditius et al. (2018)
El Romeral	Massive orebody (Deep zone: ~350 and shallow zone: ~10 m)	Mgt-1	Inclusion-rich core	Act, Ilm, Rt, ttn, Chl, Phl, NaCl, Prg, Clc, Cal and Tr, Si-rich inclusions (50 µm to few nm)	Rojas et al. (2018)
		Mgt-2	Pristine outer rim/overgrown
Cerro Negro Norte	Massive orebody	Mgt-1	Inclusion-rich core	Act, Qz, Mg-Si-Al-phase, Rt, Ilm, Aug, Hy-Er (nm to few tens of µm)	Salazar et al. (2020)
		Mgt-2	Pristine outer rim/overgrown
		Mgt-3	Sector zoning	Nano-inclusions
		Mgt-4	Late-magnetite vein event with inclusion-rich oscillatory and sinuous patterns	Act, Qz, Aeg, Hy-En (µm to sub-µm)
Mariela	Apatite-rich breccia pipe	Mgt-1	Ilmenite±ulvöspinel exsolution lamellae		Palma et al. (2020)
		Mgt-2	Magnetite-rutile-titanite ± ilmenite symplectite	Fe-Ti oxides nano-inclusions
		Mgt-3	Dissolution-reprecipitation (overgrowns, veinlets)	Actinolite (few tens of µm) and Ca, Mg, Al-bearing silicate micro-inclusions
Carmen and Fresia	Apatite-rich orebody		Oscillatory zoning, colloform banding, sector zoning, dissolution-reprecipitaion, recrystallyzation	Mg, Al, Fe-bearing silicates, ilmenite, rutile, unspecified phases (~ 30 to < 1µm)	Palma et al. (2020)
El Laco	Breccia ore body (Deep zone: ≥150 m)	Mgt-1	Ilmenite-exsolution lamellae		Ovalle et al. (2018) La Cruz et al. (2020)
	Breccia ore body (Intermediate zone: 30 -145m)	Mgt-2 (65-150m)	Inclusion-rich cores, oscillatory zoning, sector zoning, dissolution-reprecipitation	Nano-inclusions
		Mgt-3 (< 65m)	Weakly - moderate oxidation (Mgt-2; < 65m)	10s to 100s nanometer to few micrometers
	Massive ore body (Shallow/surface zone: ≤30 m)	Mgt-4	Moderate - pervasive supergene oxidation, oscillatory zoning, sector zoning, dissolution-repreciptation, recrystallization	Nano-inclusions
Notes:
Abbreviations: NA= not analyzed, Act= actinolite, Aeg=aegirine, Am=amphinole, Aug=augite, Cal=calcite, Cen= clinoenstatite Chl= chlorite,
Clc= clinochlore, Cpx=clinopyroxene, Di=diopside, En= enstatite, Hy=hyperthene, Ilm=ilmenite, Mca= mica, Phl=phlogopite, Prg=pargasite, Qz=quartz,
Rt=rutile, Tr=tremolite, Ti-mgt=Ti-rich magnetite, Ttn= titanite,Usp=ulvöspinel.

## Sheet: Table S3
Table S3. Statistical summary of EMPA and/or LA-ICP-MS trace element data analyses and calculated temperatures (TMg-mag) in magnetite from Andean IOA deposits.
Deposit	Sector/zone	Magnetite type/clasification	Number of analyses	Statistical parameter	Fe (wt.%)	Mg (wt.%)		Ti (wt.%)		V (wt. %)		Ga (ppm)	TMg-mag (± 50 °C)	Source of data
			(EMPA/LA-ICP-MS)		EMPA	EMPA	LA-ICP-MS	EMPA	LA-ICP-MS	EMPA	LA-ICP-MS	LA-ICP-MS
Los Colorados	Massive orebody	Deposit ( Mgt-1 + Mgt-2 + Mgt-3 + unclassified)	543/0	Range	62.4-72.5	BDL-2.67		BDL-1.48		0.05-0.68		50-71*	411-993	Knipping et al. (2015a,b) Deditius et al. (2018)
				Average	70.5	0.27		0.2		0.3		61	634
				Median	70.9	0.2		0.16		0.29		62	635
		Mgt-1	20/0	Range	67.8-68.6	0.18-0.78		0.3-0.75		0.49-0.68			630-802
				Average	67.2	0.5		0.44		0.62			733
				Median	67.5	0.43		0.41		0.62			722
		Mgt-2	41/0	Range	67.8-71.0	0.08-0.48		0.03-0.39		0.27-0.68			554-733
				Average	70.2	0.2		0.12		0.35			628
				Median	70.6	0.19		0.09		0.31			632
		Mgt-3	12/0	Range	69.5-70.6	0.06-0.23		0.01-0.24		0.05-0.36			531-652
				Average	69.9	0.13		0.03		0.21			595
				Median	70	0.13		0.01		0.19			597
	Late-stage stockwork event	Mgt-4	189/0	Range	65.7-72.3	0.01-0.93		0.06-1.0		0.21-0.27			428-826
				Average	70.1	0.24		0.15		0.25			623
				Median	70.4	0.17		0.12		0.26			618
El Romeral	Deep zone	Mgt-1	34/22	Range	67.1-73.0	BDL1-0.88	0.21-0.71	BDL-0.82	0.02-0.39	0.25-0.27	0.25-0.28	51-60	392-811	Rojas et al. (2018) Palma et al. (2020)
				Average	70.8	0.15	0.4	0.11	0.08	0.26	0.26	55	614
				Median	70.7	0.05	0.37	0.03	0.06	0.26	0.26	55	649
		Mgt-2	7/11	Range	69.3-72.8	BDL-0.59	0.005-0.3	BDL-0.4	BDL-0.08	0.24-0.26	0.25-0.28	50-61	377-757
				Average	71.5	0.11	0.18	0.07	0.03	0.26	0.27	54	538
				Median	72.3	0.008	0.26	0.009	0.01	0.26	0.27	53	527
	Shallow zone	Mgt-1	7/26	Range	71.7-73.4	BDL-0.02	0.007-0.16	BDL-0.23	0.007-0.12	0.12-0.19	0.1-0.15	17-21	392-613
				Average	72.9	0.01	0.07	0.06	0.06	0.16	0.13	19	504
				Median	72.8	0.01	0.06	0.03	0.05	0.16	0.12	19	519
		Mgt-2	7/23	Range	72.4-73.6	BDL-0.02	0.03-0.1	BDL-0.07	BDL-0.04	0.09-0.18	0.1-0.15	17-30	343-572
				Average	73	0.01	0.03	0.03	0.02	0.14	0.13	20	446
				Median	73	0.01	0.02	0.03	0.01	0.16	0.13	19	437
Cerro Negro Norte	Masive ore body	Deposit (Mgt-1 + Mgt-2 + Mgt-3 + Mgt-4)	0/146	Range	63.8-71.4		0.0009-0.44		BDL-0.20		0.0008-0.21	11-59	298-720	Salazar et al. (2020)
				Average	70.5		0.09		0.02		0.1	27	509
				Median	70.7		0.04		0.02		0.11	27	499
		Mgt-1	0/28	Range	68.9-71.4		0.003-0.41		0.007-0.20		0.12-0.21	29-59	355-714
				Average	70.6		0.14		0.03		0.16	39	572
				Median	70.8		0.1		0.02		0.15	38	579
		Mgt-2	0/26	Range	69.1-71.4		0.002-0.19		0.006-0.09		0.12-0.21	28-53	327-628
				Average	70.7		0.04		0.03		0.17	37	446
				Median	70.9		0.008		0.02		0.18	37	398
		Mgt-3	0/37	Range	63.8-71.0		0.004-0.27		0.01-0.09		0.09-0.14	21-43	370-666
				Average	70.2		0.07		0.03		0.11	28	518
				Median	70.7		0.05		0.03		0.1	27	521
		Mgt-4	0/55	Range	67.4-72.3		0.0009-0.44		BDL-0.05		0.0008-0.06	11-27	298-720
				Average	70.6		0.09		0.004		0.02	15	500
				Median	70.6		0.03		0.0005		0.02	14	471
Mariela	Apatite-rich breccia pipe	Deposit (Mgt-1 +Mgt-2 + Mgt-3 + unclassified)	74/115	Range	62.0-70.4	BDL-0.37	0.01-0.4	BDL-0.65	0.06-0.79	0.38-2.26	0.48-1.68	21-58	410-718	Palma et al. (2020)
				Average	67.3	0.09	0.11	0.16	0.11	1.18	0.89	42	555
				Median	67.8	0.06	0.1	0.09	0.06	1.02	0.84	42	562
		Mgt-1	9/20	Range	65.0-66.6	0.14-0.37	0.11-0.4	BDL-0.18	0.04-0.79	1.63-2.11	1.16-1.68	41-52	589-718
				Average	65.6	0.22	0.22	0.12	0.27	1.91	1.4	46	649
				Median	65.4	0.18	0.2	0.12	0.25	1.88	1.43	46	640
		Mgt-2	20/36	Range	62.0-69.3	BDL-0.25	0.02-0.3	BDL-0.65	BDL-0.69	0.63-2.26	0.48-1.5	22-47	418-686
				Average	66.6	0.1	0.06	0.38	0.06	1.6	0.87	39	533
				Median	67.3	0.09	0.04	0.4	0.05	1.8	0.73	41	507
		Mgt-3	27/20	Range	63.1-70.6	0.01-0.15	0.08-0.22	BDL-0.18	0.02-0.48	0.38-0.86	0.48-0.65	32-44	424-657
				Average	67.7	0.08	0.15	0.06	0.09	0.69	0.55	40	575
				Median	67.8	0.08	0.14	0.03	0.05	0.69	0.6	40	583
Carmen	Pegmatitic apatite-rich ore body	Unclassified	96/93	Range	66.6-73.1	BDL-0.4	0.05-0.57	BDL-0.29	0.01-0.41	0.11-0.37	BDL-0.27	29-44	388-752	Palma et al. (2020)
				Average	69.9	0.12	0.23	0.05	0.1	0.25	0.22	36	597
				Median	70.1	0.1	0.15	0.03	0.08	0.25	0.21	36	592
Fresia	Apatite-rich orebody	Unclassified	61/109	Range	66.4-72.1	BDL-0.56	0.004-0.43	BDL-0.28	BDL-0.59	0.02-0.3	0.002-0.18	10-43	364-754	Palma et al. (2020)
				Average	68.8	0.21	0.15	0.08	0.13	0.09	0.09	28	593
				Median	68.8	0.18	0.14	0.03	0.1	0.06	0.06	30	612
Laco Norte orebody	Deep zone	Mgt-1	28/9	Range	66.7-71.2	0.07-0.75	0.09-0.45	0.38-1.66	0.65-2.02	0.21-0.32	0.17-0.34	34-58	545-794	Ovalle et al. (2018) La Cruz et al. (2020)
				Average	69.9	0.29	0.25	0.76	1.15	0.26	0.25	27	660
				Median	70.3	0.27	0.28	0.72	0.95	0.26	0.28	25	670
	Intermediate zone	Mgt-2	129/41	Range	65.2-71.1	0.05-1.75	0.56-1.42	0.08-1.54	0.20-0.99	0.16-0.39	0.17-0.34	34-58	518-923
				Average	69.2	0.81	0.88	0.33	0.59	0.21	0.25	46	793
				Median	69.7	0.71	0.85	0.26	0.52	0.19	0.21	46	791
		Mgt-3	33/14	Range	67.8-70.9	0.1-0.89	0.55-0.97	0.09-0.18	0.11-0.20	0.16-0.20	0.18-0.24	25-30	570-823
				Average	70.3	0.72	0.74	0.12	0.14	0.19	0.22	27	778
				Median	70.5	0.85	0.7	0.12	0.14	0.19	0.22	27	803
	Surface zone	Mgt-4	279/29	Range	64.7-72.7	BDL-2.04	0.05-0.02	BDL-0.03	0.001-0.02	BDL-0.18	0.04-0.08	0.5-6	393-948
				Average	69	0.56	0.98	0.01	0.01	0.06	0.06	2	719
				Median	69.2	0.46	0.91	0.01	0.002	0.06	0.06	1	730
Laco Sur orebody	Deep zone	Mgt-1	0/34	Range	62.9-71.65		0.26-1.07		0.18-11.2		0.15-0.29	13-38	661-844
				Average	70		0.54		1.53		0.21	27	739
				Median	70.9		0.48		0.91		0.21	33	732
	Intermediate zone	Mgt-2	159/20	Range	62.9-72.0	0.05-1.98	0.13-1.33	0.02-5.86	0.32-1.01	0.16-0.84	0.24-0.58	21-37	511-949
				Average	69.8	0.63	0.58	0.43	0.59	0.25	0.33	27	749
				Median	70.4	0.62	0.65	0.32	0.46	0.24	0.32	26	763
	Shallow/Surface zone	Mgt-3	621/136	Range	64.0-72.4	BDL-1.41	0.01-1.22	BDL-0.37	0.002-0.12	0.01-0.14	0.04-0.26	0.5-10	410-883
				Average	70	0.59	0.69	0.02	0.02	0.09	0.11	2	745
				Median	70.3	0.57	0.72	0.01	0.01	0.09	0.09	2	763
El Laco andesite host rock	Andesite	A1	15/0	Range	59.4-65.6		0.14-0.47		5.63-9.1		0.26-0.32	44-57	615-738	Broughm et al. (2017)
				Average	63.63		0.26		6.59		0.29	49	669
				Median	64.07		0.22		6.4		0.3	50	663
	Unaltered andesite	A2	14/3	Range	59.2-62.0	0.8-2.0	1.1-1.86	5.7-7.54	5.0-6.6	0.37-0.43	0.37-0.43	42-45	815-963	Dare et al. (2014)
				Average	60.6	1.45	1.47	6.54	5.65	0.4	0.4	44	902
				Median	60.6	1.18	1.45	6.54	5.43	0.39	0.4	44	889
Notes:
The range indicates the minimum and maximum concentration. The average and median are shown in italics. For values below detection limit (BDL), half the value of the detection limit was used to calculate average and median.
* Ga values for El Romeral correspond to 51 averaged profiles (no puctual data) in magnetite.
Blank spaces correspond to not reported data.

## Sheet: Table S4
Table S4. Reference temperatures in magnetite for common igneous rocks and ore deposits (Figure 4).
Magnetite reference		Fe (wt%)	Mg (wt%)	Ti (wt%)	V (wt%)	Ga (ppm)	TMg-mag (± 50 °C)	Source of data
Basalt		54.593	3.7386	7.90754	0.117692		1042.15	Nielsen et al. (1994)
		56.0871	1.63413	8.3152	0.249396		896.317
		58.1249	1.75473	7.57181	0.327857		901.879
		56.9831	2.91249	6.08503	0.0952747		989.423
		56.0848	3.23208	6.70252	0.0756593		1010.71
		58.4928	3.00897	6.98429	0.056044		990.553
		52.4938	4.49838	9.83796	0.0644505		1084.42
		58.6382	5.39082	1.25298	0.238187		1097.98
		56.4488	3.80493	4.32846	0.882692		1039.22
		57.6481	4.45617	2.38605	0.720165		1064.8
		60.074	1.79091	2.75775	0.983571		899.905
		60.7802	4.78179	0.731402	0.201758		1068.13
		47.3122	1.45926	16.2707	1.0336		905.257	Toplis and Corgne (2002)
		51.0689	1.27836	13.6628	0.7888		873.026
		52.1189	2.03814	9.19648	0.9962		943.711
		56.56	1.71252	3.63903	0.5066		902.342
		39.9544	2.24316	15.0057	2.7744		1006.03
		45.1733	2.13462	12.0022	1.411		975.77
		49.6533	2.32758	8.02144	0.8398		974.386
		55.0278	2.90646	3.28531	0.3298		995.2
		56.4667	0.6633	11.6904	0.0952		767.997	Brown and Carmichael (1971)
		56.1556	0.6633	12.4099	0.051		768.701
		52.8111	0.9648	14.688	0.0068		827.129
		51.1	0.8442	17.5057	0.0102		813.138
		52.5	0.3618	15.5273	0		703.962
		56.7	1.3266	10.6713	0.0034		862.908
		52.1111	1.1457	13.9086	0.0918		853.725
		51.1778	1.9899	13.1293	0.2006		942.76
		50.8667	0.6633	16.6064	0.0884		781.456
	n=29
	average	53.9037	2.26645	9.38212	0.456564		930.448
	median	55.0278	1.9899	9.19648	0.201758		942.76
Andesite		61.5689	1.38087	3.65701	0.028022		856.651	Nielsen et al. (1994)
		61.1738	1.8693	2.61986	0.812637		903.788
		63.1602	1.1457	5.88719	0.1972		826.13	Luhr et al. (1984)
		61.6257	1.12158	6.61859	0.1734		826.597
		62.2502	0.9648	7.32601	0.17		804.421
		62.3972	1.82106	4.16659	0.204		896.581
		63.0482	1.44117	4.74812	0.1768		859.455
		64.3549	1.0854	4.57426	0.1904		815.989
		61.7198	1.04922	5.31166	0.1836		817.083
		59.0574	2.16477	6.41476	0.2652		933.035
		57.659	2.34567	5.7553	0.2108		950.302
		59.5506	1.51956	7.55982	0.255		875.928
		57.715	2.22507	6.25888	0.2176		941.35
	n=13
	average	61.1755	1.54878	5.4537	0.237281		869.793
	median	61.6257	1.44117	5.7553	0.1972		859.455
Dacite		60.8793	1.343	7.98	0.4683	68	892.137	Broughm et al. (2017)
		60.8479	1.368	7.91	0.4605	70.4	895.083
		60.4877	1.345	7.9	0.4496	63.9	893.369
		60.9457	1.379	8.16	0.4631	67.8	896.081
		56.7592	1.508	11.32	0.525	52.9	921.565
		60.7894	1.478	7.78	0.482	66.4	907.381
		61.2528	1.532	7.59	0.408	68.1	911.876
		61.3861	1.599	7.76	0.403	61.6	918.379
	n=8
	average	60.4185	1.444	8.3	0.457438	64.8875	904.484
	median	60.8636	1.4285	7.905	0.4618	67.1	901.731
Fe-Ti, V		60.214	0.7517	10.0718	0.3465	22.6	809.183	Liu et al. (2015)
		59.829	0.8047	10.0118	0.3873	23.2	819.453
		60.676	0.9421	10.3715	0.3675	24.4	839.726
		61.446	0.583	10.2516	0.3905	23.8	772.827
		60.599	0.5321	10.4315	0.3795	24.7	762.962
		59.752	0.5699	11.0909	0.378	23.2	773.499
		58.366	0.6641	11.6305	0.3939	19.6	796.645
		59.521	0.6592	11.5705	0.3819	20.8	793.043
		60.445	0.9309	10.2516	0.3689	20.9	838.559
		61.523	0.6716	10.1917	0.3638	20.1	791.125
		60.522	0.5528	10.9111	0.3923	38.6	767.962
		60.214	0.7307	10.4315	0.3642	35.9	805.324
		60.291	0.6389	9.95187	0.3683	42.7	787.203
		60.368	0.7051	10.0718	0.3676	40.5	800.158
		58.751	1.1495	10.2516	0.38	23.9	873.77
		58.905	1.1515	10.1317	0.3834	27.3	873.637
		58.058	1.2826	10.0718	0.4046	35.4	892.359
		60.522	0.6692	9.65211	0.3859	46.2	792.827
		60.83	0.8019	9.47226	0.3836	46.9	816.67
		60.676	0.7134	9.53221	0.393	41.9	801.049
		60.445	0.9678	9.65211	0.3792	47.9	844.151
		58.828	1.3056	9.89191	0.3839	27.4	893.073
		58.058	1.5009	10.0118	0.3873	31.2	917.163
		57.057	1.6781	10.1917	0.3818	32.2	938.152
		61.6	0.8838	8.45309	0.4138	59.7	828.492
		62.678	0.5576	8.03343	0.4046	49.6	764.615
		62.216	0.7052	8.27324	0.4084	49.4	796.133
		60.214	0.6451	9.23245	0.425	50.4	788.644
		62.755	0.7388	7.73368	0.4176	59.5	801.224
		62.447	0.7167	7.91353	0.42	50.9	797.802
		60.83	1.1395	8.8128	0.397	56.1	867.229
		60.522	1.1054	8.87275	0.4063	54.8	863.454
		60.83	1.0093	8.63294	0.41	46.1	849.32
		59.521	1.6039	8.39314	0.4006	58.2	923.851
		60.137	1.5703	8.51304	0.4126	58.8	918.773
		61.985	0.9445	8.27324	0.3914	54.9	837.035
		58.597	2.2097	8.99265	0.3804	43.6	980.219
		58.52	2.2687	8.9327	0.3749	45.4	985.033
		58.366	2.3289	8.9327	0.3738	41.3	990.076
		58.289	2.2969	9.11255	0.3753	41.4	987.883
		58.597	2.2934	8.9327	0.3804	41.3	986.694
		58.597	2.221	9.23245	0.3912	40.9	981.104
		58.135	2.3308	8.99265	0.3839	45.7	990.915
		58.597	2.1993	8.99265	0.395	42.9	979.401
		58.982	2.2295	8.8128	0.3805	40.3	980.631
		58.751	2.2511	8.6929	0.3891	46.2	982.989
		58.674	2.3751	8.57299	0.3758	42	992.602
		58.52	2.2905	8.6929	0.3836	44.2	986.703
		59.29	2.0851	8.75285	0.3896	40	968.191
		58.905	2.2317	9.1725	0.3804	46.7	981.029
		58.058	2.2357	9.35236	0.3805	43.8	983.86
		58.289	2.2327	9.23245	0.3702	43.2	982.934
		58.443	2.1351	9.41231	0.376	45.2	974.733
		59.136	2.1092	8.63294	0.3852	45.4	970.606
		58.597	2.0021	9.53221	0.3823	42.3	963.266
		59.213	2.0639	9.11255	0.3752	40.3	966.666
		58.289	2.2007	9.47226	0.3846	44.8	980.425
		58.135	2.3087	9.1725	0.381	44.6	989.243
		67.298	0.7617	3.83087	0.4508	72.7	795.939
		66.451	0.8133	4.38242	0.3918	64.3	806.484
		65.527	0.8882	5.11982	0.396	59.7	820.532
		66.374	0.546	4.31048	0.3998	66.6	754.787
		66.99	0.4165	4.54429	0.3938	65.6	721.024
		66.22	0.9069	4.41239	0.4326	60.9	821.969
		66.066	0.7485	4.47834	0.4282	61.5	796.072
		66.066	0.6962	4.90399	0.4153	60.2	786.468
		66.297	0.835	4.55028	0.4149	61.9	810.394
		66.066	0.6571	4.59225	0.4217	67.1	778.916
		67.606	0.7961	3.70497	0.4299	62.3	801.256
		68.068	0.5778	3.55509	0.4428	64.5	758.707
		69.3	0.6661	2.90163	0.5303	53	774.495
		62.986	0.7773	4.98193	0.4361	45.3	807.611
		68.376	0.6984	3.48315	0.4748	49.4	782.378
		65.373	0.8787	5.22773	0.4134	49.7	819.364
		63.14	1.274	5.9951	0.39	51.2	878.437
		64.834	1.0759	5.72532	0.5189	46.8	849.342
		64.218	0.8352	6.77446	0.4103	44.9	814.804
		60.599	0.8702	9.89191	0.37	39.4	828.616
		66.836	0.7911	4.61623	0.428	52.1	801.951
		66.374	0.829	5.27569	0.456	46	809.249
		57.75	1.8825	10.7912	0.3584	53.8	955.302
		60.445	0.7497	10.3715	0.3552	36.2	808.296
		58.597	1.8882	10.3715	0.3783	45.7	953.361
		58.443	1.7722	10.6713	0.3698	43.8	943.209
		59.367	1.1566	10.6713	0.3634	38.1	873.125
		58.597	1.7217	10.6113	0.3669	41.3	937.99
		57.442	1.8438	11.2708	0.3679	48	952.708
		58.828	1.6857	10.4315	0.3887	44.6	933.867
		58.135	1.4582	11.3907	0.3571	42.4	912.334
		57.827	1.6395	11.4506	0.3628	45.5	932.126
		52.668	2.985	11.7504	0.332	37.3	1053.71
		54.901	2.6233	10.4914	0.3439	41.7	1022.25
		54.285	2.6878	11.031	0.3289	39.5	1028.73
		55.055	2.2896	10.7312	0.3349	39.7	997.366
		54.978	2.3076	10.6113	0.3314	38.1	999
		54.978	2.674	10.4315	0.3298	39.6	1025.47
		55.055	2.6508	10.4914	0.3273	36	1023.63
		55.825	2.3223	10.2516	0.3389	35.4	997.417
		57.75	1.8046	9.29241	0.3652	40.9	948.212
		67.529	0.3194	4.47834	0.5033	55.4	690.006
		67.529	0.2799	4.88001	0.4893	54.3	675.683
		67.606	0.3086	4.57426	0.4768	46.2	686.11
		67.529	0.4844	3.69298	0.5188	60.2	738.007
		65.989	0.355	5.70134	0.49	56	704.377
		67.76	0.3001	4.44836	0.4954	63.8	682.822
		67.067	0.3151	4.65819	0.4995	63	689.27
		66.297	0.3505	5.45554	0.4806	54	702.409
		63.525	0.9915	5.91716	0.501	45.9	840.476
		63.525	0.9915	5.91716	0.501	45.9	840.476
		63.063	1.0046	6.29486	0.5043	47.8	843.417
		64.295	0.6599	6.53466	0.4967	39.5	783.01
		63.833	0.7879	6.59461	0.5045	42	807.637
		63.063	0.871	6.83441	0.4908	42.6	823.15
		63.602	0.8057	6.71451	0.4957	42.3	811.185
		64.141	0.6402	5.64738	0.4984	54.5	779.372
		65.296	0.4977	5.68935	0.5283	53.3	745.382
		66.605	0.556	4.62222	0.558	54.9	756.615
		66.99	0.3907	4.59824	0.5763	59.3	713.602
		66.066	0.5506	5.1438	0.5295	49.3	756.411
		67.298	0.3561	4.73013	0.556	53	702.507
		70.301	0.2787	2.85367	0.6308	52.4	670.944
		65.373	0.4658	5.73132	0.4981	50.9	737.198
		61.677	0.9775	7.49388	0.4935	45.5	842.678
		62.524	0.8518	7.49388	0.4861	44.5	821.237
		62.062	0.7791	7.43392	0.4851	45.7	809.945
		62.062	1.0304	7.01427	0.4978	46.5	849.413
		61.138	1.1089	7.19412	0.4786	49.6	862.418
		62.37	0.7723	6.95432	0.4874	48.9	808.071
		63.063	0.7808	7.25407	0.4959	45.1	808.057
		62.524	0.9245	6.77446	0.5006	45.4	832.754
	n=130
	average	61.5716	1.20574	7.9667	0.417718	45.6277	855.029
	median	60.6375	0.89755	8.72287	0.39265	45.45	828.554
Skarn		72.1186	0.10251		0.0204		573.22	Nadoll (2011)
		71.4889	0.00603	0.07	0.0204		384.864
		71.4733	0.16884	0.1	0		619.018
		69.7553	0.04824		0.0238		515.684
		70.4705	0.18693	0.03	0.0136		630.156
		72.1263	0.02412	0.04	0		465.023
		72.0253	0.02412	0.04	0		465.115
		71.7843	0.01206	0.02	0		422.665
		71.6521	0.00603	0.01	0.0136		384.746
		71.7687	0.03015	0.05	0		480.217
		69.6387	1.56177		0.0102		894.698
		68.8458	1.75473		0.0102		914.891
		69.2889	1.57383	0.01	0.0136		896.682
		68.9624	1.67634		0		907.346
		69.8641	1.64619	0.04	0		902.43
		69.7708	1.70649		0.0034		908.324
		69.7475	1.54971		0		893.25
		69.9652	1.3869		0.0068		875.745
		69.6231	0.05427		0		524.699
		72.8182	0.00603		0		383.91
		71.9553	0.0603		0		530.254
		71.8854	0.07839	0.56	0.1054		551.115
		72.6394	0.04824	0.05	0.068		512.678
		71.5666	0.1206		0.0102		588.042
		71.1157	0.05427	0.03	0.0034		523.087
		72.2663	0.00603	0.03	0		384.303
		70.1129	0.07839	0.01	0		553.149
		71.2012	0.13266		0.0068		597.029
		72.3362	0.00603	0.07	0		384.253
		71.45	0.10251		0.0136		574.018
		71.9009	0.10854	0.16	0.0136		578.403
		71.6444	0.00603		0		384.751
		71.6755	0.00603	0.02	0.0068		384.729
		72.0331	0.09648		0.0204		568.161
		72.173	0.00603		0.0272		384.37
		71.2945	0.13869		0		600.947
		71.6444	0.16884	0.18	0		618.791
		71.3956	0.00603	0.03	0		384.932
		70.797	0.3618		0		698.596
		70.9292	0.41607		0		714.268
		70.5094	0.41004		0.0204		713.27
		70.1906	0.71757	0.09	0		782.493
		70.797	0.42813	0.02	0.0102		717.792
		70.5871	0.37989		0.017		704.423
		69.6076	0.603		0.0136		761.259
	n=45
	average	71.0421	0.401464	0.0754545	0.0105022		605.284
	median	71.3956	0.10251	0.04	0.0034		574.018
Porphyry		71.6521	0.11457	0.29	0.102		583.417	Nadoll (2011)
		72.0253	0.0603	0.35	0.0544		530.179
		72.0253	0.0603	0.35	0.0544		530.179
		70.6415	0.07839	1.43	0.1258		552.536
		71.7843	0.10251	0.28	0.0646		573.618
		72.0564	0.05427	0.16	0.0748		522.091
		71.2557	0.0603	0.02	0.0442		531.009
		72.3285	0.00603	0.05	0.034		384.259
		71.52	0.10251		0.0476		573.934
		72.002	0.10251		0.0136		573.358
		72.1341	0.05427	0.1	0.0068		522.009
		71.8154	0.08442	0.08	0.0544		557.261
		71.1935	0.00603	0.2	0.0136		385.079
		70.6726	0.04824	1.75	0.0102		514.712
		71.3956	0.04824	0.8	0.0986		513.957
		71.4733	0.0603	0.34	0.1428		530.773
		72.103	0.00603	0.34	0.1428		384.421
		71.8776	0.10854	0.45	0.119		578.431
		73.137	0.01206	0.05	0.0136		421.583
		72.3984	0.07839		0.0136		550.538
		72.1341	0.00603	0.02	0.0068		384.398
		72.1574	0.10854		0.0204		578.094
		71.9786	0.09648	0.13	0.034		568.225
		72.3129	0.09045		0.0136		562.412
		71.9942	0.09045	0.2	0.102		562.781
		71.5278	0.07236	0.16	0.0986		545.061
		72.0097	0.0603		0.0748		530.195
		71.0613	0.07839	0.1	0.1462		552.053
		71.7143	0.06633		0.1088		537.946
		70.8592	0.04824	0.5	0.102		514.517
		72.3207	0.06633	0.04	0.085		537.284
		71.9009	0.0603	0.04	0.0578		530.312
		72.0952	0.00603		0.0952		384.426
		72.6239	0.00603	0.09	0.0952		384.048
		72.5306	0.06633	0.01	0.0952		537.056
		71.9475	0.18693	0.07	0.1054		628.143
		72.4839	0.00603	0.05	0.0884		384.148
		72.3751	0.00603		0.0952		384.225
		72.4528	0.08442	0.1	0.0986		556.533
		73.1136	0.00603	0.06	0.0782		383.7
		73.1136	0.00603	0.06	0.0782		383.7
		72.0952	0.01206	0.03	0.0952		422.414
		72.1186	0.07839	0.24	0.0306		550.852
		71.3645	0.00603	0.13	0.0544		384.954
		71.932	0.00603	0.17	0.0544		384.544
		71.1235	0.09648	0.04	0.0748		569.238
		71.862	0.06633	0.2	0.0748		537.784
		71.8931	0.00603	0.02	0.0408		384.572
		71.5899	0.00603	0.04	0.0612		384.791
		72.2119	0.00603	0.12	0.0204		384.342
		70.6415	0.00603	0.25	0.0374		385.483
		71.5977	0.00603	0.06	0.0578		384.785
		71.7687	0.00603	0.04	0.0204		384.661
		70.9369	0.07839	0.06	0.0646		552.196
		69.7864	0.00603	0.13	0.034		386.117
		71.4267	0.05427	0.2	0.0782		522.756
		71.9164	0.13869	0.07	0.0714		600.156
		71.3956	0.06633	0.36	0.0986		538.297
		71.4733	0.06633	0.24	0.0748		538.211
		70.968	0.1206	0.19	0.051		588.786
		71.4656	0.00603	0.28	0.0612		384.881
		70.2684	0.10251	0.53	0		575.45
		71.7998	0.00603	0.11	0		384.639
		71.5122	0.11457	0.43	0.0238		583.588
		71.1235	0.05427	1.53	0.0102		523.078
		71.2868	0.07839	0.2	0		551.795
		70.7892	0.00603	0.15	0.017		385.375
		66.5991	0.11457	4.86	0.0136		589.874
	n=68
	average	71.6639	0.0556001	0.327966	0.06075		494.209
	median	71.8387	0.0603	0.15	0.0595		530.254
Low-T hydrothermal magnetite (hydrothermally altered granitoid pluton; reequilibrated non-porous and hydrothermal disseminated magnetite)		70.5256	0.0606938	0.0972226	0.225999		532.312	Wen et al. (2017)
		70.6389	0.0210787	0.106498	0.233754		457.661
		70.5459	0.0219874	0.109866	0.218278		460.456
		70.4683	0.0125044	0.120611	0.212083		425.852
		70.3148	0.0183426	0.107434	0.213125		449.16
		70.2718	0.0224348	0.079236	0.217907		462.008
		70.1896	0.0280665	0.0883713	0.221772		476.877
		70.3586	0.0301622	0.0898983	0.213795		481.596
		70.2321	0.0813581	0.0872455	0.214398		556.054
		70.1718	0.0394179	0.0755588	0.222414		500.494
		70.4534	0.0165816	0.0465303	0.213388		442.785
		70.6312	0.0858957	0.0917007	0.206673		560.07
		70.2511	0.0584825	0.1088	0.219945		529.741
		70.5322	0.0496309	0.0647462	0.222933		516.979
		70.1434	0.0599475	0.0775342	0.214043		531.773
		70.2231	0.0745031	0.0892192	0.223106		548.89
		70.6735	0.101968	0.132247	0.257552		574.501
		70.7118	0.075451	0.115874	0.259609		549.351
		70.4731	0.0496009	0.118063	0.255227		516.996
		70.3654	0.0537447	0.177753	0.263666		523.153
		70.6664	0.0760931	0.140458	0.284893		550.09
		70.9318	0.00886511	0.112041	0.286039		405.917
		70.8321	0.00564851	0.0997373	0.298768		381.965
		70.8811	0.0687368	0.102677	0.233061		541.688
		70.9712	0.0503308	0.0974936	0.227067		517.562
		70.6632	0.0339706	0.107092	0.23372		489.494
		70.6447	0.0059393	0.0371846	0.275346		384.694
		70.5074	0.00418503	0.0622566	0.278162		367.123
		70.7007	0.023256	0.0772852	0.26493		463.947
		70.9741	0.0144769	0.0637988	0.285385		434.104
		70.8323	0.0199845	0.163472	0.273471		454.093
		70.7412	0.0208836	0.064513	0.234176		456.974
		70.6721	0.0356788	0.096519	0.288043		492.918
		70.3764	0.0195463	0.0369559	0.222607		453.099
		70.2692	0.0188436	0.0308573	0.238803		450.888
		70.2986	0.0811668	0.0285749	0.247166		555.783
		70.1687	0.0425363	0.0328498	0.242489		505.992
		70.2553	0.0100975	0.0338059	0.243117		413.727
		70.2385	0.0238277	0.041962	0.233662		465.96
		70.1213	0.0359983	0.0398353	0.244736		494.096
		70.2503	0.0161448	0.0210866	0.229994		441.326
		70.3342	0.0193775	0.0260646	0.222453		452.589
		70.33	0.0326372	0.0283543	0.239781		487.042
		70.1611	0.0307124	0.0254887	0.227303		483.023
		70.2712	0.0305218	0.0238458	0.230715		482.49
		70.3421	0.013264	0.0241246	0.228916		429.427
		70.2201	0.0455897	0.0323666	0.243173		511.009
		70.1603	0.0109271	0.0634103	0.250018		418.297
		70.3505	0.0204045	0.0612358	0.24402		455.847
		70.2617	0.0193789	0.048271	0.246653		452.659
		70.1704	0.00493656	0.0185705	0.220369		375.582
		71.4152	0.00822148	0.0732117	0.243021		401.407
		71.1134	0.00923227	0.0857843	0.23544		408.024
		71.5533	0.00840465	0.0812763	0.247714		402.505
		71.3422	0.00850579	0.0824957	0.243655		403.322
		71.3375	0.00399319	0.0753553	0.244403		364.256
		71.1911	0.00753776	0.0809444	0.254568		396.875
		71.0458	0.0245385	0.0577917	0.230528		467.137
		71.0978	0.0181198	0.0766676	0.240221		447.706
		71.3963	0.0233267	0.105518	0.203073		463.508
		71.005	0.022545	0.0300684	0.219938		461.654
		71.2977	0.0179718	0.0396983	0.262736		447.022
		71.2661	0.00822573	0.0545114	0.249903		401.549
		71.053	0.0176326	0.0446005	0.249074		446.053
		71.2602	0.0116287	0.028605	0.222421		420.981
		71.6516	0.0158122	0.0423772	0.248274		438.853
		69.898	0.0948725	0.0902904	0.223522		569.287
		70.2789	0.0125848	0.12585	0.251893		426.385
		70.0482	0.0411321	0.0731576	0.226414		503.684
		69.9945	0.0241693	0.143862	0.22298		467.121
		70.2981	0.0381237	0.368572	0.266037		497.981
		70.0605	0.032902	0.222494	0.243272		487.868
		69.7996	0.0256246	0.137681	0.270158		471.163
		68.2893	0.0151072	0.174135	0.257279		439.002
		69.5607	0.0193262	0.123351	0.250656		453.12
		68.4421	0.0151719	0.178952	0.290917		439.126
		69.211	0.00844676	0.0813878	0.294584		404.605
		69.2209	0.0582133	0.0409728	0.316078		530.526
		69.3113	0.0278054	0.0836883	0.304769		477.096
		70.0073	0.00927981	0.153855	0.230894		409.183
		70.2088	0.028173	0.131446	0.223092		477.114
		69.9946	0.0234851	0.168433	0.224298		465.24
		70.056	0.0152343	0.277082	0.221997		437.961
		70.3942	0.0155097	0.205039	0.218397		438.755
		69.5143	0.0167995	0.420705	0.215249		444.414
		69.3864	0.0121173	0.152926	0.222503		424.918
		70.0424	0.00882983	0.113739	0.218128		406.394
		69.8162	0.0280935	0.144984	0.224577		477.301
		69.7737	0.0195527	0.0892759	0.227345		453.663
		69.9514	0.0269412	0.276361	0.242753		474.357
		70.5953	0.0152821	0.158838	0.230568		437.686
		70.6752	0.0378344	0.308598	0.228865		497.059
		70.579	0.0146607	0.164227	0.239153		435.196
		70.1912	0.0136632	0.0754964	0.218678		431.313
		70.4234	0.00525056	0.112302	0.230877		378.524
		70.2465	0.0284128	0.173701	0.2213		477.649
		70.3277	0.0254994	0.255126	0.249486		470.339
		70.291	0.0214862	0.154911	0.225905		459.205
		70.3401	0.0173274	0.101292	0.228194		445.596
		70.3822	0.00854135	0.153431	0.224702		404.295
		70.3008	0.0159499	0.117136	0.219628		440.54
		70.3227	0.0177859	0.0785764	0.224693		447.231
		69.8487	0.0170166	0.122944	0.230618		444.91
		69.965	0.0109038	0.119982	0.248009		418.335
		70.3228	0.0177562	0.0945614	0.215036		447.128
		69.5908	0.0175956	0.110257	0.246193		447.213
		69.9441	0.0138841	0.115429	0.221293		432.478
		70.1213	0.0313076	0.14075	0.243898		484.379
		70.2315	0.0111031	0.074928	0.219672		419.155
		70.0706	0.00836945	0.121511	0.277247		403.422
		70.2112	0.017532	0.0993827	0.251174		446.437
		70.1303	0.0165455	0.144419	0.225132		442.933
		70.1604	0.0125425	0.0803985	0.237167		426.286
		70.2512	0.00637758	0.0998266	0.233973		388.7
		70.3305	0.0109122	0.116062	0.251661		418.08
		70.1101	0.0021831	0.121332	0.240948		336.927
		70.0312	0.0128639	0.122384	0.245304		427.881
	n=117
	average	70.3534	0.0261333	0.105141	0.239836		457.454
	median	70.2986	0.0193262	0.096519	0.233754		452.589
